# Supplementary material for: 4,4′,6,6′-Tetra-tert-butyl-2,2′-[butane-1,4-diylbis(nitrilo­methanylyl­idene)]diphenol
Source: Acta Crystallogr Sect E Struct Rep Online. 2011 Oct 12;67(Pt 11):o2954. doi: 10.1107/S1600536811041614 (PMC3247362; doi:10.1107/S1600536811041614)
Supplement: Supplementary file 1 [file e-67-o2954-sup1.cif]

##############################################################################
#                                                                            #
# This CIF contains the data in a paper accepted for publication in          #
# Acta Crystallographica Section E. It conforms to the requirements of       #
# Notes for Authors for Acta Crystallographica Section E, and has been       #
# peer reviewed under the auspices of the IUCr Commission on Journals.       #
#                                                                            #
# Full details of the Crystallographic Information File format               #
# are given in the paper "The Crystallographic Information File (CIF):       #
# a New Standard Archive File for Crystallography" by S. R. Hall, F. H.      #
# Allen and I. D. Brown [Acta Cryst. (1991), A47, 655-685].                  #
#                                                                            #
# The current version of the core CIF dictionary is obtainable from          #
# ftp://ftp.iucr.org/pub/cif_core.dic.                                       #
#                                                                            #
# Software is freely available for graphical display of the structure(s)     #
# in this CIF. For information consult the CIF software page                 #
# http://www.iucr.org/resources/cif/software.                                #
#                                                                            #
# This file may be used for bona fide research purposes within the           #
# scientific community so long as proper attribution is given to the journal # 
# article from which it was obtained.                                        #
#                                                                            #
##############################################################################
data_I
_audit_creation_method     SHELXL-97
_chemical_name_systematic
;
4,4',6,6'-Tetra-<i>tert</i>-butyl-2,2'-[butane-1,4-
diylbis(nitrilomethanylylidene)]diphenol
;
_chemical_name_common     ?
_chemical_formula_moiety     'C34 H52 N2 O2'
_chemical_formula_sum     'C34 H52 N2 O2'
_chemical_formula_weight     520.78
_chemical_melting_point     ?
_symmetry_cell_setting     monoclinic
_symmetry_space_group_name_H-M     'P 21/c'
_symmetry_space_group_name_Hall     '-P 2ybc'
loop_
    _symmetry_equiv_pos_as_xyz
    'x, y, z'
    '-x, y+1/2, -z+1/2'
    '-x, -y, -z'
    'x, -y-1/2, z-1/2'
_cell_length_a     19.1255(4)
_cell_length_b     9.5702(2)
_cell_length_c     8.63120(10)
_cell_angle_alpha     90.00
_cell_angle_beta     90.3830(10)
_cell_angle_gamma     90.00
_cell_volume     1579.78(5)
_cell_formula_units_Z     2
_cell_measurement_reflns_used     4857
_cell_measurement_theta_min     2.38
_cell_measurement_theta_max     30.26
_cell_measurement_temperature     100(2)
_exptl_crystal_description     Plate
_exptl_crystal_colour     Yellow
_exptl_crystal_size_max     0.26
_exptl_crystal_size_mid     0.15
_exptl_crystal_size_min     0.06
_exptl_crystal_density_diffrn     1.095
_exptl_crystal_density_meas     ?
_exptl_crystal_density_method     'not measured'
_exptl_crystal_F_000     572
_exptl_absorpt_coefficient_mu     0.067
_exptl_absorpt_correction_type     multi-scan
_exptl_absorpt_process_details     '(SADABS; Sheldrick, 1996)'
_exptl_absorpt_correction_T_min     0.9828
_exptl_absorpt_correction_T_max     0.9960
_exptl_special_details     ?
_diffrn_ambient_temperature     100(2)
_diffrn_radiation_type     MoK\a
_diffrn_radiation_wavelength     0.71073
_diffrn_radiation_source     'fine-focus sealed tube'
_diffrn_radiation_monochromator     graphite
_diffrn_measurement_device_type     'Bruker APEXII CCD'
_diffrn_measurement_method     '\f and \w '
_diffrn_detector_area_resol_mean     ?
_diffrn_reflns_number     14602
_diffrn_reflns_av_R_equivalents     0.0238
_diffrn_reflns_av_sigmaI/netI     0.0215
_diffrn_reflns_theta_min     2.13
_diffrn_reflns_theta_max     27.49
_diffrn_reflns_theta_full     27.49
_diffrn_measured_fraction_theta_max     1.000
_diffrn_measured_fraction_theta_full     1.000
_diffrn_reflns_limit_h_min     -24
_diffrn_reflns_limit_h_max     24
_diffrn_reflns_limit_k_min     -12
_diffrn_reflns_limit_k_max     12
_diffrn_reflns_limit_l_min     -11
_diffrn_reflns_limit_l_max     11
_refine_special_details
;
Refinement of <i>F</i>^2^ against ALL reflections. The weighted <i>R</i>-factor
<i>wR</i> and goodness of fit <i>S</i> are based on <i>F</i>^2^, conventional
<i>R</i>-factors <i>R</i> are based on <i>F</i>, with <i>F</i> set to zero for
negative <i>F</i>^2^. The threshold expression of <i>F</i>^2^ >
\s(<i>F</i>^2^) is used only for calculating <i>R</i>-factors(gt) <i>etc</i>.
and is not relevant to the choice of reflections for refinement.
<i>R</i>-factors based on <i>F</i>^2^ are statistically about twice as large
as those based on <i>F</i>, and <i>R</i>- factors based on ALL data will be
even larger.
;
_reflns_number_total     3631
_reflns_number_gt     3039
_reflns_threshold_expression     I>2\s(I)
_refine_ls_structure_factor_coef     Fsqd
_refine_ls_matrix_type     full
_refine_ls_R_factor_all     0.0526
_refine_ls_R_factor_gt     0.0428
_refine_ls_wR_factor_gt     0.1080
_refine_ls_wR_factor_ref     0.1144
_refine_ls_goodness_of_fit_ref     1.031
_refine_ls_restrained_S_all     1.031
_refine_ls_number_reflns     3631
_refine_ls_number_parameters     181
_refine_ls_number_restraints     0
_refine_ls_hydrogen_treatment     mixed
_refine_ls_weighting_scheme     calc
_refine_ls_weighting_details
         'calc w=1/[\s^2^(Fo^2^)+(0.0533P)^2^+0.5079P] where P=(Fo^2^+2Fc^2^)/3'
_atom_sites_solution_hydrogens     geom
_atom_sites_solution_primary     direct
_atom_sites_solution_secondary     difmap
_refine_ls_shift/su_max     0.000
_refine_ls_shift/su_mean     0.000
_refine_diff_density_max     0.301
_refine_diff_density_min     -0.158
_refine_ls_extinction_method     none
_refine_ls_extinction_coef     ?
loop_
    _atom_type_symbol
    _atom_type_description
    _atom_type_scat_dispersion_real
    _atom_type_scat_dispersion_imag
    _atom_type_scat_source
    'C' 'C' 0.0033 0.0016
                         'International Tables Vol C Tables 4.2.6.8 and 6.1.1.4'
    'H' 'H' 0.0000 0.0000
                         'International Tables Vol C Tables 4.2.6.8 and 6.1.1.4'
    'N' 'N' 0.0061 0.0033
                         'International Tables Vol C Tables 4.2.6.8 and 6.1.1.4'
    'O' 'O' 0.0106 0.0060
                         'International Tables Vol C Tables 4.2.6.8 and 6.1.1.4'
_computing_data_collection     'APEX2 (Bruker, 2007)'
_computing_cell_refinement     'SAINT (Bruker, 2007)'
_computing_data_reduction     'SAINT (Bruker, 2007)'
_computing_structure_solution     'SHELXS97 (Sheldrick, 2008)'
_computing_structure_refinement     'SHELXL97 (Sheldrick, 2008)'
_computing_molecular_graphics     'X-SEED (Barbour, 2001)'
_computing_publication_material
                        'SHELXL97 (Sheldrick, 2008) and publCIF (Westrip, 2010)'
loop_
    _atom_site_type_symbol
    _atom_site_label
    _atom_site_fract_x
    _atom_site_fract_y
    _atom_site_fract_z
    _atom_site_U_iso_or_equiv
    _atom_site_adp_type
    _atom_site_calc_flag
    _atom_site_refinement_flags
    _atom_site_occupancy
    _atom_site_symmetry_multiplicity
    _atom_site_disorder_assembly
    _atom_site_disorder_group
    O O1 0.38365(4) 0.98230(9) 0.47339(10) 0.0267(2) Uani d . 1 1 . .
    H H1 0.4145(8) 0.9488(17) 0.3998(19) 0.040 Uiso d . 1 1 . .
    N N1 0.43079(5) 0.86964(11) 0.22286(12) 0.0276(2) Uani d . 1 1 . .
    C C1 0.31824(6) 0.96886(11) 0.41401(12) 0.0198(2) Uani d . 1 1 . .
    C C2 0.26044(6) 1.01998(11) 0.49629(12) 0.0193(2) Uani d . 1 1 . .
    C C3 0.19476(6) 1.00283(11) 0.42796(12) 0.0203(2) Uani d . 1 1 . .
    H H3 0.1553 1.0373 0.4824 0.024 Uiso calc R 1 1 . .
    C C4 0.18292(6) 0.93820(12) 0.28429(12) 0.0197(2) Uani d . 1 1 . .
    C C5 0.24129(6) 0.88907(11) 0.20702(12) 0.0196(2) Uani d . 1 1 . .
    H H5 0.2353 0.8443 0.1096 0.024 Uiso calc R 1 1 . .
    C C6 0.30834(6) 0.90361(11) 0.26843(12) 0.0194(2) Uani d . 1 1 . .
    C C7 0.26927(7) 1.09122(12) 0.65518(12) 0.0230(3) Uani d . 1 1 . .
    C C8 0.31935(8) 1.21639(13) 0.64423(15) 0.0348(3) Uani d . 1 1 . .
    H H8A 0.3004 1.2849 0.5707 0.052 Uiso calc R 1 1 . .
    H H8B 0.3651 1.1842 0.6085 0.052 Uiso calc R 1 1 . .
    H H8C 0.3244 1.2599 0.7465 0.052 Uiso calc R 1 1 . .
    C C9 0.29756(7) 0.98400(12) 0.77258(13) 0.0254(3) Uani d . 1 1 . .
    H H9A 0.3430 0.9492 0.7377 0.038 Uiso calc R 1 1 . .
    H H9B 0.2647 0.9058 0.7807 0.038 Uiso calc R 1 1 . .
    H H9C 0.3030 1.0286 0.8741 0.038 Uiso calc R 1 1 . .
    C C10 0.19963(7) 1.14567(14) 0.71697(14) 0.0323(3) Uani d . 1 1 . .
    H H10A 0.2074 1.1915 0.8172 0.049 Uiso calc R 1 1 . .
    H H10B 0.1672 1.0674 0.7300 0.049 Uiso calc R 1 1 . .
    H H10C 0.1797 1.2130 0.6434 0.049 Uiso calc R 1 1 . .
    C C11 0.10988(6) 0.92199(13) 0.21236(13) 0.0246(3) Uani d . 1 1 . .
    C C12 0.09358(7) 0.76642(15) 0.19055(17) 0.0357(3) Uani d . 1 1 . .
    H H12A 0.0932 0.7200 0.2918 0.053 Uiso calc R 1 1 . .
    H H12B 0.1294 0.7237 0.1252 0.053 Uiso calc R 1 1 . .
    H H12C 0.0477 0.7560 0.1407 0.053 Uiso calc R 1 1 . .
    C C13 0.10838(7) 0.99276(15) 0.05301(15) 0.0339(3) Uani d . 1 1 . .
    H H13A 0.0630 0.9757 0.0029 0.051 Uiso calc R 1 1 . .
    H H13B 0.1457 0.9542 -0.0114 0.051 Uiso calc R 1 1 . .
    H H13C 0.1154 1.0936 0.0656 0.051 Uiso calc R 1 1 . .
    C C14 0.05296(7) 0.9870(2) 0.31222(17) 0.0449(4) Uani d . 1 1 . .
    H H14A 0.0526 0.9413 0.4138 0.067 Uiso calc R 1 1 . .
    H H14B 0.0074 0.9745 0.2615 0.067 Uiso calc R 1 1 . .
    H H14C 0.0623 1.0870 0.3255 0.067 Uiso calc R 1 1 . .
    C C15 0.36766(6) 0.85464(12) 0.17746(13) 0.0225(2) Uani d . 1 1 . .
    H H15 0.3589 0.8100 0.0810 0.027 Uiso calc R 1 1 . .
    C C16 0.48707(6) 0.82786(14) 0.11850(16) 0.0312(3) Uani d . 1 1 . .
    H H16A 0.4676 0.7714 0.0324 0.037 Uiso calc R 1 1 . .
    H H16B 0.5214 0.7697 0.1755 0.037 Uiso calc R 1 1 . .
    C C17 0.52336(6) 0.95676(14) 0.05349(15) 0.0294(3) Uani d . 1 1 . .
    H H17A 0.5653 0.9268 -0.0045 0.035 Uiso calc R 1 1 . .
    H H17B 0.5393 1.0163 0.1407 0.035 Uiso calc R 1 1 . .
loop_
    _atom_site_aniso_label
    _atom_site_aniso_U_11
    _atom_site_aniso_U_22
    _atom_site_aniso_U_33
    _atom_site_aniso_U_12
    _atom_site_aniso_U_13
    _atom_site_aniso_U_23
    O1 0.0244(4) 0.0311(5) 0.0246(4) -0.0036(4) -0.0030(3) -0.0032(3)
    N1 0.0240(5) 0.0289(6) 0.0299(5) -0.0012(4) 0.0047(4) -0.0003(4)
    C1 0.0244(6) 0.0152(5) 0.0196(5) -0.0026(4) -0.0019(4) 0.0027(4)
    C2 0.0299(6) 0.0126(5) 0.0155(5) 0.0009(4) -0.0011(4) 0.0015(4)
    C3 0.0273(6) 0.0173(5) 0.0163(5) 0.0051(4) 0.0019(4) 0.0010(4)
    C4 0.0241(6) 0.0183(5) 0.0167(5) 0.0011(4) -0.0012(4) 0.0022(4)
    C5 0.0271(6) 0.0169(5) 0.0149(5) -0.0014(4) 0.0005(4) -0.0011(4)
    C6 0.0245(6) 0.0150(5) 0.0188(5) -0.0013(4) 0.0023(4) 0.0014(4)
    C7 0.0365(7) 0.0163(5) 0.0163(5) 0.0007(5) -0.0025(4) -0.0011(4)
    C8 0.0597(9) 0.0205(6) 0.0241(6) -0.0090(6) -0.0021(6) -0.0033(5)
    C9 0.0379(7) 0.0204(6) 0.0178(5) 0.0002(5) -0.0058(5) -0.0004(4)
    C10 0.0474(8) 0.0301(7) 0.0195(5) 0.0118(6) -0.0011(5) -0.0064(5)
    C11 0.0242(6) 0.0301(6) 0.0194(5) 0.0025(5) -0.0021(4) -0.0005(4)
    C12 0.0289(7) 0.0346(7) 0.0434(8) -0.0081(6) -0.0053(6) 0.0044(6)
    C13 0.0378(7) 0.0374(7) 0.0263(6) -0.0042(6) -0.0118(5) 0.0057(5)
    C14 0.0272(7) 0.0746(12) 0.0327(7) 0.0171(7) -0.0063(6) -0.0116(7)
    C15 0.0276(6) 0.0184(5) 0.0215(5) -0.0020(4) 0.0035(4) -0.0001(4)
    C16 0.0245(6) 0.0314(7) 0.0377(7) 0.0021(5) 0.0075(5) -0.0009(5)
    C17 0.0192(6) 0.0355(7) 0.0334(6) -0.0014(5) 0.0037(5) -0.0032(5)
_geom_special_details
;
All e.s.d.'s (except the e.s.d. in the dihedral angle between two l.s. planes)
are estimated using the full covariance matrix. The cell e.s.d.'s are taken
into account individually in the estimation of e.s.d.'s in distances, angles
and torsion angles; correlations between e.s.d.'s in cell parameters are only
used when they are defined by crystal symmetry. An approximate (isotropic)
treatment of cell e.s.d.'s is used for estimating e.s.d.'s involving l.s.
planes.
;
loop_
    _geom_bond_atom_site_label_1
    _geom_bond_atom_site_label_2
    _geom_bond_site_symmetry_2
    _geom_bond_distance
    _geom_bond_publ_flag
    O1 C1 . 1.3549(14) ?
    O1 H1 . 0.927(16) ?
    N1 C15 . 1.2749(15) ?
    N1 C16 . 1.4638(15) ?
    C1 C2 . 1.4058(16) ?
    C1 C6 . 1.4147(15) ?
    C2 C3 . 1.3939(16) ?
    C2 C7 . 1.5398(14) ?
    C3 C4 . 1.4028(15) ?
    C3 H3 . 0.9500 ?
    C4 C5 . 1.3863(15) ?
    C4 C11 . 1.5328(16) ?
    C5 C6 . 1.3914(16) ?
    C5 H5 . 0.9500 ?
    C6 C15 . 1.4613(15) ?
    C7 C10 . 1.5295(17) ?
    C7 C8 . 1.5371(17) ?
    C7 C9 . 1.5380(15) ?
    C8 H8A . 0.9800 ?
    C8 H8B . 0.9800 ?
    C8 H8C . 0.9800 ?
    C9 H9A . 0.9800 ?
    C9 H9B . 0.9800 ?
    C9 H9C . 0.9800 ?
    C10 H10A . 0.9800 ?
    C10 H10B . 0.9800 ?
    C10 H10C . 0.9800 ?
    C11 C14 . 1.5257(18) ?
    C11 C12 . 1.5325(18) ?
    C11 C13 . 1.5332(16) ?
    C12 H12A . 0.9800 ?
    C12 H12B . 0.9800 ?
    C12 H12C . 0.9800 ?
    C13 H13A . 0.9800 ?
    C13 H13B . 0.9800 ?
    C13 H13C . 0.9800 ?
    C14 H14A . 0.9800 ?
    C14 H14B . 0.9800 ?
    C14 H14C . 0.9800 ?
    C15 H15 . 0.9500 ?
    C16 C17 . 1.5244(18) ?
    C16 H16A . 0.9900 ?
    C16 H16B . 0.9900 ?
    C17 C17 3_675 1.525(3) ?
    C17 H17A . 0.9900 ?
    C17 H17B . 0.9900 ?
loop_
    _geom_angle_atom_site_label_1
    _geom_angle_atom_site_label_2
    _geom_angle_atom_site_label_3
    _geom_angle_site_symmetry_1
    _geom_angle_site_symmetry_3
    _geom_angle
    _geom_angle_publ_flag
    C1 O1 H1 . . 107.4(10) ?
    C15 N1 C16 . . 118.61(11) ?
    O1 C1 C2 . . 120.20(10) ?
    O1 C1 C6 . . 119.71(10) ?
    C2 C1 C6 . . 120.09(10) ?
    C3 C2 C1 . . 117.05(10) ?
    C3 C2 C7 . . 121.48(10) ?
    C1 C2 C7 . . 121.47(10) ?
    C2 C3 C4 . . 124.44(10) ?
    C2 C3 H3 . . 117.8 ?
    C4 C3 H3 . . 117.8 ?
    C5 C4 C3 . . 116.69(10) ?
    C5 C4 C11 . . 120.36(10) ?
    C3 C4 C11 . . 122.95(10) ?
    C4 C5 C6 . . 121.73(10) ?
    C4 C5 H5 . . 119.1 ?
    C6 C5 H5 . . 119.1 ?
    C5 C6 C1 . . 120.00(10) ?
    C5 C6 C15 . . 118.70(10) ?
    C1 C6 C15 . . 121.27(10) ?
    C10 C7 C8 . . 107.48(10) ?
    C10 C7 C9 . . 107.51(10) ?
    C8 C7 C9 . . 110.11(10) ?
    C10 C7 C2 . . 111.77(10) ?
    C8 C7 C2 . . 110.79(9) ?
    C9 C7 C2 . . 109.11(9) ?
    C7 C8 H8A . . 109.5 ?
    C7 C8 H8B . . 109.5 ?
    H8A C8 H8B . . 109.5 ?
    C7 C8 H8C . . 109.5 ?
    H8A C8 H8C . . 109.5 ?
    H8B C8 H8C . . 109.5 ?
    C7 C9 H9A . . 109.5 ?
    C7 C9 H9B . . 109.5 ?
    H9A C9 H9B . . 109.5 ?
    C7 C9 H9C . . 109.5 ?
    H9A C9 H9C . . 109.5 ?
    H9B C9 H9C . . 109.5 ?
    C7 C10 H10A . . 109.5 ?
    C7 C10 H10B . . 109.5 ?
    H10A C10 H10B . . 109.5 ?
    C7 C10 H10C . . 109.5 ?
    H10A C10 H10C . . 109.5 ?
    H10B C10 H10C . . 109.5 ?
    C14 C11 C12 . . 108.67(12) ?
    C14 C11 C4 . . 112.44(10) ?
    C12 C11 C4 . . 109.40(10) ?
    C14 C11 C13 . . 108.51(11) ?
    C12 C11 C13 . . 108.45(10) ?
    C4 C11 C13 . . 109.28(10) ?
    C11 C12 H12A . . 109.5 ?
    C11 C12 H12B . . 109.5 ?
    H12A C12 H12B . . 109.5 ?
    C11 C12 H12C . . 109.5 ?
    H12A C12 H12C . . 109.5 ?
    H12B C12 H12C . . 109.5 ?
    C11 C13 H13A . . 109.5 ?
    C11 C13 H13B . . 109.5 ?
    H13A C13 H13B . . 109.5 ?
    C11 C13 H13C . . 109.5 ?
    H13A C13 H13C . . 109.5 ?
    H13B C13 H13C . . 109.5 ?
    C11 C14 H14A . . 109.5 ?
    C11 C14 H14B . . 109.5 ?
    H14A C14 H14B . . 109.5 ?
    C11 C14 H14C . . 109.5 ?
    H14A C14 H14C . . 109.5 ?
    H14B C14 H14C . . 109.5 ?
    N1 C15 C6 . . 122.40(10) ?
    N1 C15 H15 . . 118.8 ?
    C6 C15 H15 . . 118.8 ?
    N1 C16 C17 . . 110.12(11) ?
    N1 C16 H16A . . 109.6 ?
    C17 C16 H16A . . 109.6 ?
    N1 C16 H16B . . 109.6 ?
    C17 C16 H16B . . 109.6 ?
    H16A C16 H16B . . 108.1 ?
    C16 C17 C17 . 3_675 113.31(13) ?
    C16 C17 H17A . . 108.9 ?
    C17 C17 H17A 3_675 . 108.9 ?
    C16 C17 H17B . . 108.9 ?
    C17 C17 H17B 3_675 . 108.9 ?
    H17A C17 H17B . . 107.7 ?
loop_
    _geom_hbond_atom_site_label_D
    _geom_hbond_atom_site_label_H
    _geom_hbond_atom_site_label_A
    _geom_hbond_site_symmetry_A
    _geom_hbond_distance_DH
    _geom_hbond_distance_HA
    _geom_hbond_distance_DA
    _geom_hbond_angle_DHA
    O1 H1 N1 . 0.927(16) 1.735(17) 2.5840(13) 150.8(14)
    C8 H8B O1 . 0.98 2.29 2.9546(16) 124.6
    C9 H9A O1 . 0.98 2.44 3.0720(15) 122.2
loop_
    _iucr_refine_instructions_details
;
TITL 1 in P2(1)/c
CELL 0.71073  19.1255   9.5702   8.6312  90.000  90.383  90.000
ZERR    2.00   0.0004   0.0002   0.0001   0.000   0.001   0.000
LATT 1
SYMM -X, 0.5+Y, 0.5-Z
SFAC C  H  N  O
UNIT 68  104  4  4
OMIT 1 0 0
OMIT -2 55
L.S. 4
HTAB O1 H1
HTAB C8 O1
HTAB C9 O1
SIZE 0.26 0.15 0.06
ACTA
BOND $H
TEMP -173
WGHT    0.053300    0.507900
FVAR       0.18842
O1    4    0.383652    0.982303    0.473386    11.00000    0.02440    0.03115 =
         0.02458   -0.00317   -0.00296   -0.00357
H1    2    0.414519    0.948779    0.399847    11.00000   -1.50000
N1    3    0.430787    0.869637    0.222857    11.00000    0.02403    0.02888 =
         0.02994   -0.00027    0.00473   -0.00122
C1    1    0.318239    0.968864    0.414008    11.00000    0.02443    0.01521 =
         0.01959    0.00272   -0.00186   -0.00261
C2    1    0.260438    1.019982    0.496291    11.00000    0.02991    0.01260 =
         0.01552    0.00153   -0.00108    0.00091
C3    1    0.194756    1.002834    0.427956    11.00000    0.02726    0.01731 =
         0.01630    0.00101    0.00193    0.00514
AFIX  43
H3    2    0.155328    1.037261    0.482371    11.00000   -1.20000
AFIX   0
C4    1    0.182922    0.938195    0.284293    11.00000    0.02406    0.01834 =
         0.01666    0.00215   -0.00118    0.00111
C5    1    0.241287    0.889073    0.207020    11.00000    0.02715    0.01688 =
         0.01487   -0.00113    0.00047   -0.00142
AFIX  43
H5    2    0.235344    0.844309    0.109579    11.00000   -1.20000
AFIX   0
C6    1    0.308341    0.903613    0.268434    11.00000    0.02450    0.01504 =
         0.01881    0.00141    0.00235   -0.00133
C7    1    0.269265    1.091221    0.655175    11.00000    0.03648    0.01629 =
         0.01628   -0.00105   -0.00248    0.00068
C8    1    0.319350    1.216387    0.644230    11.00000    0.05967    0.02047 =
         0.02411   -0.00327   -0.00211   -0.00898
AFIX 137
H8A   2    0.300427    1.284861    0.570676    11.00000   -1.50000
H8B   2    0.365149    1.184236    0.608544    11.00000   -1.50000
H8C   2    0.324408    1.259865    0.746491    11.00000   -1.50000
AFIX   0
C9    1    0.297557    0.984002    0.772584    11.00000    0.03792    0.02036 =
         0.01783   -0.00040   -0.00585    0.00023
AFIX 137
H9A   2    0.343008    0.949217    0.737741    11.00000   -1.50000
H9B   2    0.264686    0.905829    0.780688    11.00000   -1.50000
H9C   2    0.303004    1.028639    0.874136    11.00000   -1.50000
AFIX   0
C10   1    0.199630    1.145674    0.716971    11.00000    0.04741    0.03013 =
         0.01948   -0.00638   -0.00108    0.01176
AFIX 137
H10A  2    0.207378    1.191507    0.817157    11.00000   -1.50000
H10B  2    0.167163    1.067390    0.729970    11.00000   -1.50000
H10C  2    0.179731    1.213016    0.643380    11.00000   -1.50000
AFIX   0
C11   1    0.109879    0.921986    0.212356    11.00000    0.02422    0.03009 =
         0.01941   -0.00045   -0.00210    0.00251
C12   1    0.093579    0.766417    0.190550    11.00000    0.02888    0.03463 =
         0.04338    0.00438   -0.00530   -0.00810
AFIX 137
H12A  2    0.093202    0.720028    0.291765    11.00000   -1.50000
H12B  2    0.129432    0.723707    0.125219    11.00000   -1.50000
H12C  2    0.047680    0.756029    0.140724    11.00000   -1.50000
AFIX   0
C13   1    0.108384    0.992762    0.053010    11.00000    0.03779    0.03741 =
         0.02633    0.00572   -0.01183   -0.00421
AFIX 137
H13A  2    0.063041    0.975739    0.002934    11.00000   -1.50000
H13B  2    0.145725    0.954229   -0.011399    11.00000   -1.50000
H13C  2    0.115430    1.093560    0.065643    11.00000   -1.50000
AFIX   0
C14   1    0.052957    0.986990    0.312217    11.00000    0.02716    0.07462 =
         0.03269   -0.01158   -0.00633    0.01713
AFIX 137
H14A  2    0.052561    0.941285    0.413812    11.00000   -1.50000
H14B  2    0.007398    0.974486    0.261458    11.00000   -1.50000
H14C  2    0.062350    1.086953    0.325525    11.00000   -1.50000
AFIX   0
C15   1    0.367664    0.854642    0.177458    11.00000    0.02757    0.01839 =
         0.02149   -0.00008    0.00348   -0.00200
AFIX  43
H15   2    0.358872    0.810005    0.080967    11.00000   -1.20000
AFIX   0
C16   1    0.487065    0.827861    0.118500    11.00000    0.02452    0.03142 =
         0.03770   -0.00091    0.00753    0.00214
AFIX  23
H16A  2    0.467554    0.771359    0.032408    11.00000   -1.20000
H16B  2    0.521421    0.769653    0.175539    11.00000   -1.20000
AFIX   0
C17   1    0.523364    0.956760    0.053489    11.00000    0.01925    0.03551 =
         0.03338   -0.00317    0.00373   -0.00144
AFIX  23
H17A  2    0.565269    0.926832   -0.004482    11.00000   -1.20000
H17B  2    0.539284    1.016255    0.140674    11.00000   -1.20000
HKLF 4
REM  1 in P2(1)/c
REM R1 =  0.0428 for   3039 Fo > 4sig(Fo)  and  0.0526 for all   3631 data
REM    181 parameters refined using      0 restraints
END
WGHT      0.0527      0.5132
REM Highest difference peak  0.301,  deepest hole -0.158,  1-sigma level  0.037
Q1    1   0.3367  0.8735  0.2328  11.00000  0.05    0.30
Q2    1   0.3133  0.9348  0.3365  11.00000  0.05    0.29
Q3    1   0.2896  1.0151  0.4493  11.00000  0.05    0.29
Q4    1   0.2651  1.0493  0.5751  11.00000  0.05    0.28
;
data_global
_journal_date_recd_electronic     2011-10-07
_journal_date_accepted     2011-10-10
_journal_name_full     'Acta Crystallographica, Section E'
_journal_year     2011
_journal_volume     67
_journal_issue     11
_journal_page_first     o2954
_journal_page_last     o2954
_journal_paper_category     QO
_journal_coeditor_code     XU5350
_publ_contact_author_name     'Hamid Khaledi'
_publ_contact_author_address
;
Department of Chemistry, University of Malaya, 50603 Kuala Lumpur, Malaysia
;
_publ_contact_author_email     khaledi@siswa.um.edu.my
_publ_contact_author_fax     '+603-79674193'
_publ_contact_author_phone     '+603-79674246'
_publ_section_title
;\
4,4',6,6'-Tetra-<i>tert</i>-butyl-2,2'-[butane-1,4-\
diylbis(nitrilomethanylylidene)]diphenol
;
loop_
    _publ_author_name
    _publ_author_footnote
    _publ_author_address
    'Tee, Jia Ti' .
;
Department of Chemistry, University of Malaya, 50603 Kuala Lumpur, Malaysia
;
    'Abdullah, Norbani' .
;
Department of Chemistry, University of Malaya, 50603 Kuala Lumpur, Malaysia
;
    'Khaledi, Hamid' .
;
Department of Chemistry, University of Malaya, 50603 Kuala Lumpur, Malaysia
;
