# Supplementary material for: 4,4′,6,6′-Tetra-tert-butyl-2,2′-[butane-1,4-diylbis(nitrilo­methanylyl­idene)]diphenol
Source: Acta Crystallogr Sect E Struct Rep Online. 2011 Oct 12;67(Pt 11):o2954. doi: 10.1107/S1600536811041614 (PMC3247362; doi:10.1107/S1600536811041614)
Supplement: Supplementary file 2 [file e-67-o2954-Isup2.hkl]

# 
# h,k,l, Fc-squared, Fo-squared, sigma(Fo-squared) and status flag 
# 
data_I
_shelx_title ' 1 in P2(1)/c' 
_shelx_refln_list_code          4 
_shelx_F_calc_maximum      163.64 
_exptl_crystal_F_000       572.00 
_reflns_d_resolution_high  0.7697 
 
loop_ 
 _symmetry_equiv_pos_as_xyz 
 'x, y, z' 
 '-x, y+1/2, -z+1/2' 
 '-x, -y, -z' 
 'x, -y-1/2, z-1/2' 
 
_cell_length_a    19.1255 
_cell_length_b     9.5702 
_cell_length_c     8.6312 
_cell_angle_alpha  90.000 
_cell_angle_beta   90.383 
_cell_angle_gamma  90.000 
 
_shelx_F_squared_multiplier     1.000 
 
loop_ 
 _refln_index_h 
 _refln_index_k 
 _refln_index_l 
 _refln_F_squared_calc 
 _refln_F_squared_meas 
 _refln_F_squared_sigma 
 _refln_observed_status 
   2   0   0     6637.64     6239.96    101.97 o 
   3   0   0        1.98        3.85      0.60 o 
   4   0   0        1.82       -0.20      0.68 o 
   5   0   0     4830.23     4811.75     56.71 o 
   6   0   0       27.81       34.64      1.40 o 
   7   0   0      734.12      662.94      7.58 o 
   8   0   0      340.39      331.58      4.65 o 
   9   0   0       77.91       91.49      2.31 o 
  10   0   0     1955.16     1986.96     20.69 o 
  11   0   0      155.19      151.56      3.18 o 
  12   0   0      141.57      145.98      4.10 o 
  13   0   0      138.76      138.98      3.29 o 
  14   0   0     1087.53      995.69     11.96 o 
  15   0   0      178.84      155.09      3.30 o 
  16   0   0     1287.40     1184.09     14.76 o 
  17   0   0       40.26       51.19      2.62 o 
  18   0   0       75.21       68.44      2.59 o 
  19   0   0      669.63      671.20      9.67 o 
  20   0   0        0.30        3.78      1.45 o 
  21   0   0      222.72      253.51     10.70 o 
  22   0   0       24.62       23.38      4.79 o 
  23   0   0        6.09        2.25      3.38 o 
  24   0   0      229.29      280.55     12.11 o 
   1   1   0      812.47      790.71      8.91 o 
   2   1   0       22.63       16.77      0.45 o 
   3   1   0     5638.18     5402.70     45.16 o 
   4   1   0       14.43       14.71      0.92 o 
   5   1   0      251.91      259.83      3.03 o 
   6   1   0       66.66       72.26      1.41 o 
   7   1   0     1096.99     1024.32      9.46 o 
   8   1   0      264.70      290.10      3.62 o 
   9   1   0       62.60       62.52      1.53 o 
  10   1   0        0.11        0.81      0.66 o 
  11   1   0        2.71        2.90      0.67 o 
  12   1   0       26.75       30.34      1.19 o 
  13   1   0       34.56       41.08      1.35 o 
  14   1   0      347.28      315.99      3.92 o 
  15   1   0        0.80        1.96      0.89 o 
  16   1   0      565.79      568.14      5.40 o 
  17   1   0       92.34       86.12      1.97 o 
  18   1   0       27.39       27.31      1.38 o 
  19   1   0        0.23        5.42      1.41 o 
  20   1   0       65.98       68.80      2.36 o 
  21   1   0        7.83       10.41      1.60 o 
  22   1   0        1.11        7.50      2.54 o 
  23   1   0       21.64       24.81      3.28 o 
  24   1   0        0.44        5.90      2.68 o 
   0   2   0    20719.82    20368.03    237.47 o 
   1   2   0      133.13      121.15      1.87 o 
   2   2   0     1870.26     1912.97     11.56 o 
   3   2   0      103.03       96.10      1.15 o 
   4   2   0       33.62       40.11      1.04 o 
   5   2   0        6.10        4.77      1.10 o 
   6   2   0      138.88      139.12      2.00 o 
   7   2   0      365.02      390.56      4.58 o 
   8   2   0       11.02       12.36      1.02 o 
   9   2   0      993.37     1018.67      9.85 o 
  10   2   0       95.55      102.77      2.32 o 
  11   2   0       27.98       29.35      1.57 o 
  12   2   0      496.18      506.52      6.20 o 
  13   2   0       17.02       11.75      1.22 o 
  14   2   0      670.97      627.60      6.11 o 
  15   2   0      107.60      109.47      2.42 o 
  16   2   0      390.26      390.97      4.70 o 
  17   2   0       61.76       62.59      2.75 o 
  18   2   0       17.68       19.32      1.55 o 
  19   2   0       88.83       86.58      2.56 o 
  20   2   0        2.87        2.33      1.21 o 
  21   2   0       15.69       19.32      1.86 o 
  22   2   0       85.34       84.15      4.17 o 
  23   2   0        1.81        8.66      2.48 o 
  24   2   0       72.40       89.23      5.57 o 
   1   3   0     3473.29     3478.54    131.36 o 
   2   3   0     1712.34     1735.31     13.30 o 
   3   3   0        0.05       -0.08      0.37 o 
   4   3   0      194.51      187.77      1.81 o 
   5   3   0     1007.95     1102.52      7.20 o 
   6   3   0       27.69       26.87      1.14 o 
   7   3   0      411.15      435.31      4.95 o 
   8   3   0       25.65       14.19      0.98 o 
   9   3   0      544.04      588.79      5.86 o 
  10   3   0     1202.11     1273.84     12.28 o 
  11   3   0        2.46        6.82      1.10 o 
  12   3   0      130.37      132.40      3.09 o 
  13   3   0        0.04       -0.96      0.96 o 
  14   3   0      321.05      312.31      7.36 o 
  15   3   0      914.53      884.00      8.90 o 
  16   3   0      282.64      258.90      4.70 o 
  17   3   0      133.89      123.34      2.76 o 
  18   3   0       33.28       31.85      2.38 o 
  19   3   0       12.48       14.65      1.53 o 
  20   3   0        1.96        3.10      1.49 o 
  21   3   0        1.71        3.40      1.47 o 
  22   3   0       11.05       13.66      2.36 o 
  23   3   0        0.04        1.85      3.52 o 
  24   3   0       11.92       17.13      3.37 o 
   0   4   0     2352.52     2231.49     30.84 o 
   1   4   0      617.45      609.34      6.16 o 
   2   4   0       42.39       35.83      2.25 o 
   3   4   0      372.30      398.28      3.37 o 
   4   4   0      452.29      442.95      3.64 o 
   5   4   0     1094.83     1109.77      7.84 o 
   6   4   0      145.45      160.51      1.91 o 
   7   4   0      109.07      124.75      2.10 o 
   8   4   0       94.08      100.85      1.91 o 
   9   4   0      213.84      230.04      4.07 o 
  10   4   0      523.68      544.38      5.75 o 
  11   4   0        1.39        1.27      1.10 o 
  12   4   0      105.77      115.59      2.88 o 
  13   4   0      120.95      107.44      2.92 o 
  14   4   0      570.65      555.73      7.09 o 
  15   4   0      189.32      213.70      4.68 o 
  16   4   0       13.61       11.94      1.57 o 
  17   4   0       24.27       24.51      1.84 o 
  18   4   0       26.09       27.39      2.00 o 
  19   4   0       21.91       24.90      1.90 o 
  20   4   0       40.93       43.13      3.06 o 
  21   4   0       28.12       30.99      3.82 o 
  22   4   0        0.15        1.09      2.14 o 
  23   4   0       12.21       16.64      3.48 o 
   1   5   0      208.68      195.57      2.83 o 
   2   5   0     1453.73     1584.62     14.42 o 
   3   5   0       79.02       85.26      1.76 o 
   4   5   0      243.84      229.29      2.45 o 
   5   5   0      564.40      598.67      4.83 o 
   6   5   0      226.53      226.91      2.67 o 
   7   5   0        5.08        7.07      0.72 o 
   8   5   0        0.77        1.35      0.60 o 
   9   5   0     1180.00     1243.88     10.73 o 
  10   5   0       46.38       51.68      1.82 o 
  11   5   0      326.79      343.15      4.23 o 
  12   5   0       35.88       28.73      1.79 o 
  13   5   0        4.95        4.49      1.37 o 
  14   5   0       18.43       22.15      2.03 o 
  15   5   0      310.59      309.98      8.20 o 
  16   5   0       53.04       51.07      3.14 o 
  17   5   0      205.95      194.67      4.46 o 
  18   5   0       69.72       67.35      3.22 o 
  19   5   0       54.26       57.56      3.13 o 
  20   5   0        2.64        4.22      1.88 o 
  21   5   0        0.01        1.18      2.15 o 
  22   5   0       21.29       18.67      4.14 o 
   0   6   0      422.49      400.17      7.16 o 
   1   6   0      355.27      372.80      4.38 o 
   2   6   0       38.63       42.54      1.59 o 
   3   6   0        1.31        1.74      0.66 o 
   4   6   0        2.27        3.10      0.72 o 
   5   6   0      482.33      480.53      4.67 o 
   6   6   0       69.84       60.63      1.43 o 
   7   6   0      422.13      419.66      4.12 o 
   8   6   0       30.67       30.88      1.15 o 
   9   6   0      199.80      196.35      2.93 o 
  10   6   0       26.67       31.89      2.07 o 
  11   6   0        2.64        0.28      1.99 o 
  12   6   0      249.52      244.05     10.06 o 
  13   6   0        4.96        4.27      1.89 o 
  14   6   0       93.67       91.30      3.79 o 
  15   6   0       23.47       23.09      2.60 o 
  16   6   0      108.22      104.40      4.06 o 
  17   6   0       45.17       39.87      2.74 o 
  18   6   0        0.48        2.29      1.83 o 
  19   6   0       11.19       13.86      2.25 o 
  20   6   0       11.98       17.88      3.70 o 
  21   6   0       18.62       21.76      2.63 o 
   1   7   0        0.10        1.59      1.00 o 
   2   7   0      124.82      106.90      2.75 o 
   3   7   0       34.83       41.88      1.53 o 
   4   7   0       79.90       77.47      2.05 o 
   5   7   0      281.29      307.92      3.65 o 
   6   7   0       43.07       46.42      1.93 o 
   7   7   0      105.27      103.48      2.69 o 
   8   7   0      138.71      115.49      3.39 o 
   9   7   0       10.75        7.88      2.96 o 
  10   7   0       69.74       61.62      3.98 o 
  11   7   0      106.52      107.66      4.68 o 
  12   7   0       16.05       21.16      2.88 o 
  13   7   0       24.25       22.37      3.08 o 
  14   7   0       22.94       21.38      3.17 o 
  15   7   0       23.91       23.55      3.39 o 
  16   7   0       15.84       16.33      3.08 o 
  17   7   0       13.07       10.40      2.97 o 
  18   7   0        0.09        4.81      2.31 o 
  19   7   0       95.34       98.83      4.70 o 
  20   7   0        7.50       10.79      2.59 o 
   0   8   0      664.58      658.09      9.20 o 
   1   8   0        0.00        3.61      1.60 o 
   2   8   0      124.04      123.43      2.84 o 
   3   8   0      108.22      113.16      2.76 o 
   4   8   0       11.87       13.38      1.68 o 
   5   8   0       48.18       51.33      2.24 o 
   6   8   0      396.46      385.70      5.92 o 
   7   8   0        1.07       -1.51      1.88 o 
   8   8   0        5.44        6.11      2.48 o 
   9   8   0       14.09       14.38      2.68 o 
  10   8   0        2.21       -1.99      1.99 o 
  11   8   0       12.93       13.14      3.52 o 
  12   8   0       36.38       24.99      3.28 o 
  13   8   0        2.69        7.75      2.79 o 
  14   8   0        4.37        4.01      2.68 o 
  15   8   0       38.62       41.31      4.37 o 
  16   8   0       82.64       87.04      5.28 o 
  17   8   0       37.00       42.73      4.28 o 
  18   8   0       24.45       23.50      3.02 o 
  19   8   0       11.01       11.63      2.76 o 
   1   9   0       69.13       75.33      2.40 o 
   2   9   0      404.10      379.00      4.79 o 
   3   9   0      165.10      167.98      3.41 o 
   4   9   0      125.93      125.76      3.02 o 
   5   9   0       16.76       17.73      2.10 o 
   6   9   0        3.08       -0.14      2.08 o 
   7   9   0       18.84       26.00      3.38 o 
   8   9   0       44.04       41.85      3.78 o 
   9   9   0        2.05       -1.76      2.28 o 
  10   9   0        3.81        5.77      2.59 o 
  11   9   0       17.02       21.72      3.39 o 
  12   9   0        0.41        1.08      2.68 o 
  13   9   0       55.67       54.67      4.48 o 
  14   9   0      119.74      119.04      6.06 o 
  15   9   0        4.91        8.62      3.28 o 
  16   9   0        0.41        7.24      3.28 o 
  17   9   0        6.32        9.20      2.70 o 
   0  10   0       92.08       79.51      3.67 o 
   1  10   0       18.42       16.41      1.59 o 
   2  10   0      244.62      234.30      3.88 o 
   3  10   0       99.42       95.65      4.11 o 
   4  10   0       50.60       51.56      4.08 o 
   5  10   0      105.59       93.86      4.85 o 
   6  10   0       79.49       64.97      4.57 o 
   7  10   0       78.84       79.38      5.08 o 
   8  10   0        0.12        6.32      4.23 o 
   9  10   0        0.12        0.00      3.66 o 
  10  10   0        5.01        3.30      2.68 o 
  11  10   0       20.83       29.44      3.78 o 
  12  10   0        0.03        0.21      2.88 o 
  13  10   0        3.76        5.49      3.19 o 
  14  10   0       27.72       35.30      4.28 o 
   1  11   0        5.56        2.67      1.59 o 
   2  11   0       68.37       70.84      3.98 o 
   3  11   0        1.58        5.63      2.31 o 
   4  11   0       16.44       14.19      2.69 o 
   5  11   0        6.75        3.33      2.31 o 
   6  11   0        0.00       -0.56      2.57 o 
   7  11   0        0.80        0.72      2.77 o 
   8  11   0        8.84       13.43      6.20 o 
   9  11   0       28.86       32.08      4.18 o 
  10  11   0       85.40       82.71      6.34 o 
  11  11   0        4.32        4.63      5.35 o 
   0  12   0       31.42       47.60      7.04 o 
   1  12   0       52.07       51.17      4.98 o 
   2  12   0       10.79       12.64      2.73 o 
   3  12   0       21.89       24.52      3.15 o 
   4  12   0        0.01       -0.78      2.31 o 
   5  12   0       13.18       19.21      3.02 o 
   6  12   0       10.32        8.96      2.76 o 
 -24   1   1        8.17        8.02      2.68 o 
 -23   1   1       45.29       51.82      2.99 o 
 -22   1   1        0.11        0.99      1.42 o 
 -21   1   1        9.96       14.06      2.18 o 
 -20   1   1        2.71        2.35      1.12 o 
 -19   1   1       26.33       25.89      1.57 o 
 -18   1   1       52.82       64.70      2.47 o 
 -17   1   1     1162.94     1111.18      9.04 o 
 -16   1   1     1295.94     1253.42      9.06 o 
 -15   1   1     1981.06     1889.96     13.43 o 
 -14   1   1      241.25      245.73      3.01 o 
 -13   1   1       16.60       16.24      1.03 o 
 -12   1   1       12.66       23.58      1.09 o 
 -11   1   1      100.01       91.24      1.65 o 
 -10   1   1      312.37      324.67      3.91 o 
  -9   1   1      657.63      576.69      8.13 o 
  -8   1   1       24.93       20.12      1.06 o 
  -7   1   1        9.01        4.28      0.65 o 
  -6   1   1      825.10      831.11      6.38 o 
  -5   1   1     2754.57     2664.59     18.26 o 
  -4   1   1        2.14       -0.26      0.33 o 
  -3   1   1       89.49       82.71      1.55 o 
  -2   1   1    10640.15    10344.01     76.69 o 
  -1   1   1     2678.95     2750.72     17.42 o 
   0   1   1     1594.43     1652.52     10.63 o 
   1   1   1     2737.89     2685.37     32.02 o 
   2   1   1     2616.52     2596.22     22.00 o 
   3   1   1    14656.21    14083.78    119.14 o 
   4   1   1        3.79        3.35      0.59 o 
   5   1   1     3213.76     3246.64     27.42 o 
   6   1   1      515.56      503.78      5.84 o 
   7   1   1        4.84        0.00      0.52 o 
   8   1   1      919.77      973.70      8.17 o 
   9   1   1     1962.45     2190.01     17.60 o 
  10   1   1      308.75      335.06      3.41 o 
  11   1   1        9.24        6.62      0.74 o 
  12   1   1        0.61       -0.53      0.64 o 
  13   1   1       88.80      102.80      1.93 o 
  14   1   1       49.80       50.46      1.60 o 
  15   1   1       67.16       69.42      1.88 o 
  16   1   1        2.27        1.60      0.91 o 
  17   1   1      168.61      152.50      3.80 o 
  18   1   1        6.22        6.73      1.18 o 
  19   1   1       17.07       14.67      3.52 o 
  20   1   1        2.40        2.30      1.78 o 
  21   1   1        0.63        0.86      1.84 o 
  22   1   1      177.27      196.22      5.58 o 
  23   1   1       84.57      109.97      5.47 o 
  24   1   1        0.14        6.32      2.68 o 
 -24   2   1        8.98       -0.28      3.38 o 
 -23   2   1        9.18       13.04      2.44 o 
 -22   2   1        1.33        3.65      1.53 o 
 -21   2   1        7.31        7.70      1.47 o 
 -20   2   1       18.80       17.54      1.68 o 
 -19   2   1       72.11       74.44      2.50 o 
 -18   2   1        5.55        4.40      1.20 o 
 -17   2   1       15.85       18.79      1.65 o 
 -16   2   1      485.48      458.40      6.72 o 
 -15   2   1      383.78      393.36      4.42 o 
 -14   2   1        9.81       10.29      1.28 o 
 -13   2   1      103.75      105.69      2.25 o 
 -12   2   1       69.18       71.82      2.11 o 
 -11   2   1      128.69      121.58      2.59 o 
 -10   2   1      281.35      292.60      4.55 o 
  -9   2   1        3.57        3.25      1.06 o 
  -8   2   1       23.39       27.29      1.46 o 
  -7   2   1       78.89      142.48      2.19 o 
  -6   2   1       14.26       11.01      0.84 o 
  -5   2   1        4.98       10.01      0.72 o 
  -4   2   1       41.32       43.30      1.11 o 
  -3   2   1        5.36        2.80      0.35 o 
  -2   2   1     1586.33     1570.93     13.64 o 
  -1   2   1     3201.69     3197.07     23.86 o 
   0   2   1    26777.97    26903.22    297.28 o 
   1   2   1        1.60        0.52      0.64 o 
   2   2   1     1142.79     1172.28     12.74 o 
   3   2   1      866.62      875.78      7.19 o 
   4   2   1       98.93      108.06      1.68 o 
   5   2   1      209.28      213.98      2.59 o 
   6   2   1       13.29       18.40      0.95 o 
   7   2   1      493.42      521.17      5.10 o 
   8   2   1      138.54      147.68      2.33 o 
   9   2   1      471.14      539.74      5.48 o 
  10   2   1       33.31       39.12      1.42 o 
  11   2   1        5.74        7.31      0.94 o 
  12   2   1      177.12      185.23      3.30 o 
  13   2   1      177.03      164.26      2.82 o 
  14   2   1       81.98       84.30      2.11 o 
  15   2   1      122.78      119.72      2.51 o 
  16   2   1      294.43      268.00      3.71 o 
  17   2   1        3.76        4.90      1.08 o 
  18   2   1      118.18      112.68      2.91 o 
  19   2   1      110.08      114.59      3.03 o 
  20   2   1        3.27        2.72      1.78 o 
  21   2   1       41.86       48.82      4.36 o 
  22   2   1        0.30        4.29      1.94 o 
  23   2   1        0.55        5.56      2.12 o 
  24   2   1      129.41      150.52      5.26 o 
 -24   3   1        2.26        1.97      3.94 o 
 -23   3   1       12.53       10.40      2.49 o 
 -22   3   1        8.78        6.68      1.93 o 
 -21   3   1       14.34       10.86      1.75 o 
 -20   3   1       29.77       27.39      1.85 o 
 -19   3   1        2.09        2.58      1.23 o 
 -18   3   1        5.88        6.40      1.41 o 
 -17   3   1       20.51       22.52      1.72 o 
 -16   3   1        0.05       -0.31      1.28 o 
 -15   3   1      413.59      416.56      6.38 o 
 -14   3   1      292.36      260.49      5.00 o 
 -13   3   1        0.17       -0.16      1.02 o 
 -12   3   1       13.19       11.44      1.25 o 
 -11   3   1       12.63       13.10      1.43 o 
 -10   3   1        9.25       12.90      2.03 o 
  -9   3   1       97.95       87.41      2.17 o 
  -8   3   1       98.85      102.72      1.60 o 
  -7   3   1     1112.73     1173.98      9.98 o 
  -6   3   1     1399.13     1479.81     12.09 o 
  -5   3   1     2269.68     2309.84     14.96 o 
  -4   3   1       29.10       47.14      1.02 o 
  -3   3   1      667.33      680.81      5.39 o 
  -2   3   1     5480.79     5828.89     39.58 o 
  -1   3   1     1089.65     1083.08     12.42 o 
   0   3   1     3233.13     3347.97     31.87 o 
   1   3   1      498.14      501.74      5.07 o 
   2   3   1      938.83      892.13      7.50 o 
   3   3   1       78.62       75.37      2.39 o 
   4   3   1        5.32        4.76      0.62 o 
   5   3   1      399.45      355.72      3.75 o 
   6   3   1     1012.59     1017.34      8.62 o 
   7   3   1        6.21        4.15      0.80 o 
   8   3   1       80.44       80.49      1.93 o 
   9   3   1     1946.37     1959.28     14.70 o 
  10   3   1        6.46        9.22      1.36 o 
  11   3   1       53.64       79.01      1.97 o 
  12   3   1       19.29       15.75      1.19 o 
  13   3   1       21.67       20.13      1.43 o 
  14   3   1      582.01      580.82      8.03 o 
  15   3   1      189.14      185.31      3.46 o 
  16   3   1     1235.10     1198.14     10.30 o 
  17   3   1      726.32      672.57     11.15 o 
  18   3   1        0.69        1.17      1.42 o 
  19   3   1        0.60        0.72      1.28 o 
  20   3   1       45.24       44.66      3.13 o 
  21   3   1        3.64        6.06      2.09 o 
  22   3   1       69.41       81.65      4.17 o 
  23   3   1       23.42       30.52      4.54 o 
 -23   4   1       13.27       13.05      2.26 o 
 -22   4   1        8.28       11.55      2.15 o 
 -21   4   1        6.99        9.65      1.82 o 
 -20   4   1       66.53       81.30      3.12 o 
 -19   4   1       45.98       45.33      2.74 o 
 -18   4   1       10.60       11.95      2.31 o 
 -17   4   1      304.02      293.43      6.12 o 
 -16   4   1        0.02       -0.23      1.38 o 
 -15   4   1        0.01       -0.97      1.17 o 
 -14   4   1      333.38      303.72      4.85 o 
 -13   4   1       24.72       25.72      3.09 o 
 -12   4   1      308.29      317.87      6.41 o 
 -11   4   1      273.61      260.82      6.22 o 
 -10   4   1       16.00       11.93      0.82 o 
  -9   4   1        8.07       11.94      0.78 o 
  -8   4   1      363.81      391.69      3.80 o 
  -7   4   1     1788.73     2017.60     14.75 o 
  -6   4   1        1.09        1.93      0.43 o 
  -5   4   1      195.34      249.48      2.38 o 
  -4   4   1       10.63       13.01      0.75 o 
  -3   4   1      352.62      348.72      3.70 o 
  -2   4   1     1945.34     2077.92     16.13 o 
  -1   4   1     1199.21     1221.30     11.05 o 
   0   4   1      206.01      254.01      2.99 o 
   1   4   1       94.51      111.33      2.18 o 
   2   4   1      265.79      229.77      3.13 o 
   3   4   1      804.34      853.40      6.81 o 
   4   4   1        5.01        3.55      0.62 o 
   5   4   1       10.85       10.21      0.77 o 
   6   4   1      126.80      117.75      1.84 o 
   7   4   1       33.87       36.15      1.20 o 
   8   4   1      150.69      159.34      3.58 o 
   9   4   1        0.81        0.29      0.82 o 
  10   4   1       47.89       54.26      1.96 o 
  11   4   1      143.25      156.45      2.69 o 
  12   4   1      356.66      359.62      4.28 o 
  13   4   1      196.34      196.61      3.20 o 
  14   4   1      408.83      404.87      5.24 o 
  15   4   1        1.13        1.64      1.20 o 
  16   4   1      108.20      121.66      3.11 o 
  17   4   1        0.82        8.26      1.48 o 
  18   4   1      108.35      105.25      3.07 o 
  19   4   1       11.10        8.35      1.57 o 
  20   4   1       17.05       15.39      2.37 o 
  21   4   1        0.95        1.16      1.94 o 
  22   4   1        4.86        6.12      2.70 o 
  23   4   1        4.56        1.73      2.76 o 
 -22   5   1        5.29        8.73      3.50 o 
 -21   5   1       30.83       35.36      2.81 o 
 -20   5   1        2.98        5.08      2.11 o 
 -19   5   1        7.60       12.23      2.49 o 
 -18   5   1       27.71       26.88      2.82 o 
 -17   5   1        1.10        2.20      1.94 o 
 -16   5   1        0.04       -0.41      3.15 o 
 -15   5   1        0.13       -0.09      1.65 o 
 -14   5   1       97.60      100.54      4.48 o 
 -13   5   1       36.70       28.62      2.99 o 
 -12   5   1       91.21       88.02      3.42 o 
 -11   5   1        1.29        1.65      1.06 o 
 -10   5   1      368.73      384.91      5.15 o 
  -9   5   1      255.23      252.47      4.28 o 
  -8   5   1       37.61       34.11      1.23 o 
  -7   5   1        2.97        1.57      0.52 o 
  -6   5   1      396.29      404.18      3.25 o 
  -5   5   1      430.09      406.43      4.01 o 
  -4   5   1       30.98       34.51      1.37 o 
  -3   5   1       55.37       60.94      1.51 o 
  -2   5   1     1476.84     1513.57     12.36 o 
  -1   5   1      191.12      214.26      3.19 o 
   0   5   1      469.28      484.98      4.93 o 
   1   5   1      883.89      927.49      9.29 o 
   2   5   1       18.27       14.84      1.57 o 
   3   5   1      504.51      450.28      4.28 o 
   4   5   1      141.95      155.12      2.25 o 
   5   5   1     1059.47     1066.07      8.50 o 
   6   5   1      349.40      366.27      3.78 o 
   7   5   1      111.05      127.50      2.09 o 
   8   5   1        1.62        1.13      0.71 o 
   9   5   1       42.01       37.86      1.54 o 
  10   5   1      600.40      590.39      6.20 o 
  11   5   1       20.96       19.27      1.33 o 
  12   5   1       27.81       29.98      1.76 o 
  13   5   1       16.88       22.09      1.47 o 
  14   5   1      733.41      698.82      7.03 o 
  15   5   1      201.49      200.66      3.80 o 
  16   5   1      787.29      778.51     12.13 o 
  17   5   1      356.07      338.69      5.17 o 
  18   5   1       86.99       85.40      3.46 o 
  19   5   1       17.18       15.46      2.09 o 
  20   5   1        0.27       -2.01      2.01 o 
  21   5   1        0.50        4.30      2.84 o 
  22   5   1        0.00        1.40      2.84 o 
 -21   6   1        8.09       11.47      2.34 o 
 -20   6   1       51.76       57.61      3.92 o 
 -19   6   1       29.56       29.73      3.13 o 
 -18   6   1       15.43       23.69      2.92 o 
 -17   6   1        6.55       10.87      2.36 o 
 -16   6   1       80.14       78.53      3.78 o 
 -15   6   1       40.46       41.94      3.68 o 
 -14   6   1      164.53      143.93      4.72 o 
 -13   6   1        1.73       -1.64      1.73 o 
 -12   6   1       25.88       28.46      3.26 o 
 -11   6   1       49.14       48.53      3.41 o 
 -10   6   1        6.91       11.61      1.95 o 
  -9   6   1        3.93        7.62      1.55 o 
  -8   6   1       25.24       30.04      2.02 o 
  -7   6   1       14.06       11.94      0.99 o 
  -6   6   1      623.68      615.02      6.14 o 
  -5   6   1      157.57      180.48      2.82 o 
  -4   6   1      195.44      204.55      2.56 o 
  -3   6   1       39.74       38.86      1.25 o 
  -2   6   1       27.89       31.48      1.52 o 
  -1   6   1      365.46      387.45      4.44 o 
   0   6   1       48.70       49.39      1.75 o 
   1   6   1       69.50       77.43      2.64 o 
   2   6   1      787.76      769.53      9.32 o 
   3   6   1      139.54      139.88      2.72 o 
   4   6   1        0.08        1.79      0.69 o 
   5   6   1      128.44      130.15      2.50 o 
   6   6   1       84.05       91.71      1.90 o 
   7   6   1      201.50      205.38      2.81 o 
   8   6   1        7.45        7.64      0.92 o 
   9   6   1       40.45       38.19      1.46 o 
  10   6   1      140.38      140.43      2.69 o 
  11   6   1       98.49       93.48      2.36 o 
  12   6   1      211.32      214.45      4.05 o 
  13   6   1        0.04        1.14      1.20 o 
  14   6   1      280.72      292.96      7.43 o 
  15   6   1      137.85      143.59      4.50 o 
  16   6   1       11.09       13.67      3.15 o 
  17   6   1       23.41       27.24      2.84 o 
  18   6   1       64.47       62.33      3.72 o 
  19   6   1       11.64       12.43      2.53 o 
  20   6   1        0.49        1.88      2.16 o 
  21   6   1        8.60       11.81      3.80 o 
 -20   7   1        0.64        4.85      2.64 o 
 -19   7   1       68.77       80.19      4.47 o 
 -18   7   1       42.98       47.70      3.68 o 
 -17   7   1       82.84       73.57      4.07 o 
 -16   7   1        0.17        0.71      2.69 o 
 -15   7   1       57.27       55.48      3.51 o 
 -14   7   1        0.47       -1.75      1.99 o 
 -13   7   1       47.72       48.19      3.24 o 
 -12   7   1        1.85        2.38      2.28 o 
 -11   7   1      337.25      349.23      8.26 o 
 -10   7   1        2.74        6.62      2.39 o 
  -9   7   1      526.68      541.71      8.62 o 
  -8   7   1        5.68        3.67      2.72 o 
  -7   7   1        6.01        2.79      1.79 o 
  -6   7   1       74.74       78.98      2.17 o 
  -5   7   1       36.22       33.69      1.57 o 
  -4   7   1       12.21       15.82      1.27 o 
  -3   7   1      169.04      182.03      3.36 o 
  -2   7   1      391.18      386.17      4.73 o 
  -1   7   1        2.07        2.91      1.02 o 
   0   7   1       34.94       38.11      1.70 o 
   1   7   1        0.22        0.89      1.91 o 
   2   7   1      592.57      598.02      7.18 o 
   3   7   1        7.54       10.02      1.13 o 
   4   7   1        8.28        9.69      1.13 o 
   5   7   1      358.74      343.41      4.76 o 
   6   7   1        5.54        7.09      0.95 o 
   7   7   1       96.65      105.74      2.52 o 
   8   7   1        8.41        3.75      1.10 o 
   9   7   1       78.03       81.89      2.56 o 
  10   7   1       12.83       12.30      2.48 o 
  11   7   1      107.31      119.70      5.63 o 
  12   7   1       45.25       40.98      3.68 o 
  13   7   1       22.50       20.45      2.49 o 
  14   7   1       37.31       43.58      3.20 o 
  15   7   1       93.14       87.87      4.38 o 
  16   7   1       23.08       22.21      2.76 o 
  17   7   1        1.42        1.31      2.55 o 
  18   7   1      173.34      169.23      5.35 o 
  19   7   1       52.00       61.48      4.00 o 
  20   7   1       22.63       20.58      2.96 o 
 -18   8   1        1.42        1.09      2.77 o 
 -17   8   1       29.32       34.60      4.18 o 
 -16   8   1       27.23       34.55      7.32 o 
 -15   8   1        0.66        1.45      4.93 o 
 -14   8   1      103.58       93.10      5.18 o 
 -13   8   1        0.30        3.83      2.48 o 
 -12   8   1      225.67      232.44      7.07 o 
 -11   8   1       24.84       28.47      3.28 o 
 -10   8   1       19.34       16.91      2.79 o 
  -9   8   1       75.88       79.68      4.28 o 
  -8   8   1        3.96        4.57      1.87 o 
  -7   8   1       61.38       55.24      3.25 o 
  -6   8   1       39.94       36.33      2.71 o 
  -5   8   1      305.19      275.38      4.75 o 
  -4   8   1        5.32        1.29      0.97 o 
  -3   8   1       19.41       20.96      1.96 o 
  -2   8   1       34.10       31.24      1.91 o 
  -1   8   1        0.07        0.81      1.07 o 
   0   8   1       82.56       70.64      2.59 o 
   1   8   1      130.94      132.19      3.78 o 
   2   8   1      734.96      711.58      7.68 o 
   3   8   1      210.69      204.65      3.23 o 
   4   8   1      156.04      152.73      4.25 o 
   5   8   1      617.63      592.28      7.37 o 
   6   8   1       83.86       71.80      2.63 o 
   7   8   1      383.51      386.77      5.67 o 
   8   8   1       20.08       19.84      1.74 o 
   9   8   1        0.18       -0.28      2.16 o 
  10   8   1       49.68       44.81      4.08 o 
  11   8   1       13.56       10.97      2.88 o 
  12   8   1       27.86       26.50      3.39 o 
  13   8   1      159.23      160.40      6.07 o 
  14   8   1       12.40       13.88      2.74 o 
  15   8   1       85.75       78.17      4.12 o 
  16   8   1        1.90        1.94      2.22 o 
  17   8   1        0.00        3.56      3.49 o 
  18   8   1       12.84       14.64      3.65 o 
 -17   9   1       21.98       20.84      3.94 o 
 -16   9   1       16.19        6.95      3.28 o 
 -15   9   1       38.45       37.05      4.18 o 
 -14   9   1       23.49       25.56      3.68 o 
 -13   9   1        0.04        3.05      2.48 o 
 -12   9   1        0.08       -0.74      2.48 o 
 -11   9   1       28.31       32.05      4.79 o 
 -10   9   1       27.02       23.43      3.37 o 
  -9   9   1       67.09       66.27      6.48 o 
  -8   9   1       63.43       61.55      4.28 o 
  -7   9   1        9.77        9.96      2.22 o 
  -6   9   1        7.30        5.16      1.95 o 
  -5   9   1       69.79       78.34      4.45 o 
  -4   9   1       77.12       73.82      3.63 o 
  -3   9   1       10.00        8.76      1.51 o 
  -2   9   1       42.07       37.91      2.23 o 
  -1   9   1      130.38      126.68      3.74 o 
   0   9   1      151.63      155.02      3.33 o 
   1   9   1       84.45       83.28      4.91 o 
   2   9   1        6.37        8.55      1.32 o 
   3   9   1        3.17        2.12      1.45 o 
   4   9   1       19.30       20.79      1.69 o 
   5   9   1      145.65      162.29      3.81 o 
   6   9   1      124.85      128.31      4.88 o 
   7   9   1      176.10      172.08      6.07 o 
   8   9   1       21.26       20.30      5.77 o 
   9   9   1       94.20       92.22      5.05 o 
  10   9   1       80.40       63.50      4.51 o 
  11   9   1       14.42       13.39      3.08 o 
  12   9   1       30.78       35.34      3.88 o 
  13   9   1        3.86       -0.63      2.07 o 
  14   9   1       17.05       14.41      3.26 o 
  15   9   1       50.13       53.08      3.90 o 
  16   9   1       24.55       31.38      3.30 o 
 -14  10   1        0.03        0.14      2.84 o 
 -13  10   1       30.36       34.12      4.18 o 
 -12  10   1       10.45       21.78      4.23 o 
 -11  10   1        9.37       11.43      5.92 o 
 -10  10   1       86.35       82.65      5.28 o 
  -9  10   1       77.93       87.91      5.38 o 
  -8  10   1       21.78       28.70      3.48 o 
  -7  10   1        1.37       -1.13      2.59 o 
  -6  10   1       11.97        8.13      2.91 o 
  -5  10   1        0.44        3.55      1.90 o 
  -4  10   1        9.99       14.20      2.37 o 
  -3  10   1      154.90      154.97      4.86 o 
  -2  10   1       11.52       14.93      2.25 o 
  -1  10   1       40.90       40.18      2.26 o 
   0  10   1        7.29        6.92      1.55 o 
   1  10   1        0.07        1.06      1.42 o 
   2  10   1       92.17       96.58      3.00 o 
   3  10   1        0.52        2.59      1.38 o 
   4  10   1       11.23       10.60      1.63 o 
   5  10   1       97.56       91.52      3.98 o 
   6  10   1       51.05       51.62      3.48 o 
   7  10   1       44.65       53.03      6.34 o 
   8  10   1        9.04        7.49      2.84 o 
   9  10   1       43.97       42.83      5.49 o 
  10  10   1       26.54       25.49      4.79 o 
  11  10   1      144.52      152.99      6.37 o 
  12  10   1      224.69      242.18      9.61 o 
  13  10   1       12.63       15.58      2.69 o 
  14  10   1        1.75        0.18      2.28 o 
 -11  11   1        0.17        5.97      3.28 o 
 -10  11   1       43.86       53.60      5.63 o 
  -9  11   1        7.34       18.38      3.59 o 
  -8  11   1       55.62       49.16      4.38 o 
  -7  11   1       84.82       93.02      6.34 o 
  -6  11   1        7.61       11.82      3.17 o 
  -5  11   1       86.62      102.56      4.63 o 
  -4  11   1        6.74        7.96      2.36 o 
  -3  11   1        0.54        3.29      1.95 o 
  -2  11   1       48.05       41.30      2.90 o 
  -1  11   1        5.02        0.99      1.87 o 
   0  11   1       20.41       15.49      2.84 o 
   1  11   1        3.65        3.95      1.72 o 
   2  11   1       11.25       11.65      1.80 o 
   3  11   1       27.69       28.38      2.94 o 
   4  11   1       14.89       11.54      2.57 o 
   5  11   1       12.75       14.49      3.29 o 
   6  11   1       12.63       13.00      2.65 o 
   7  11   1       23.08       26.85      3.08 o 
   8  11   1       13.06       11.32      2.80 o 
   9  11   1       87.89       89.30      4.63 o 
  10  11   1        7.22       15.22      4.51 o 
  11  11   1      270.07      278.21      8.66 o 
  -6  12   1        0.37        0.00      2.79 o 
  -5  12   1      199.69      181.94      5.98 o 
  -4  12   1      116.55      114.32      5.18 o 
  -3  12   1      160.32      152.66      5.37 o 
  -2  12   1       44.81       47.19      3.25 o 
  -1  12   1        7.62       10.92      2.28 o 
   0  12   1       40.70       49.58      3.29 o 
   1  12   1        0.66        4.86      3.28 o 
   2  12   1       35.87       42.24      4.68 o 
   3  12   1       12.72       10.48      2.69 o 
   4  12   1       20.98       19.33      3.89 o 
   5  12   1       13.92       24.43      3.18 o 
   6  12   1       58.16       55.66      4.01 o 
 -24   0   2       37.12       48.58      3.57 o 
 -23   0   2       18.69       25.98      2.86 o 
 -22   0   2       74.76       73.45      4.01 o 
 -21   0   2        0.30       -1.54      1.68 o 
 -20   0   2       56.32       59.44      3.45 o 
 -19   0   2       68.74       69.77      3.57 o 
 -18   0   2       13.40       14.10      2.04 o 
 -17   0   2      221.90      233.11      4.35 o 
 -16   0   2      402.79      358.16      6.12 o 
 -15   0   2     1509.33     1476.69     16.68 o 
 -14   0   2       35.72       31.94      2.03 o 
 -13   0   2      267.21      244.95      7.89 o 
 -12   0   2      368.38      375.11      8.59 o 
 -11   0   2       27.96       29.49      1.74 o 
 -10   0   2       15.37       30.55      1.70 o 
  -9   0   2        3.14        4.59      1.11 o 
  -8   0   2     1121.96     1235.89     11.37 o 
  -7   0   2     4029.47     4559.64     38.30 o 
  -6   0   2      353.38      396.34      4.88 o 
  -5   0   2       53.20       57.99      1.43 o 
  -4   0   2       19.22       29.57      1.14 o 
  -3   0   2       26.78       19.96      1.02 o 
  -2   0   2     1973.11     1949.82     16.47 o 
  -1   0   2        2.47        4.39      0.65 o 
   0   0   2     6560.60     6634.83     68.03 o 
   1   0   2     4845.61     4658.85     45.78 o 
   2   0   2     1250.23     1236.86     16.21 o 
   3   0   2      579.69      573.54      8.45 o 
   4   0   2      551.92      537.21      8.25 o 
   5   0   2      198.28      172.13      3.97 o 
   6   0   2     1041.87     1087.32      9.90 o 
   7   0   2     1869.81     2017.06     17.79 o 
   8   0   2     6082.71     6326.68     53.79 o 
   9   0   2     1935.07     2198.86     19.68 o 
  10   0   2      221.59      265.15      3.49 o 
  11   0   2       21.92       18.52      2.27 o 
  12   0   2      819.32      856.78      9.91 o 
  13   0   2        9.28        3.84      0.98 o 
  14   0   2      291.59      288.42      4.68 o 
  15   0   2      248.40      215.75      4.02 o 
  16   0   2        0.30       -1.41      2.25 o 
  17   0   2      161.55      127.04      7.04 o 
  18   0   2      249.33      237.17      9.58 o 
  19   0   2        7.32       12.39      3.38 o 
  20   0   2       99.41       85.07      6.48 o 
  21   0   2       12.24        7.32      3.38 o 
  22   0   2       20.68       22.25      4.51 o 
  23   0   2        0.03        2.54      3.38 o 
  24   0   2       67.24       78.31      7.61 o 
 -24   1   2       17.46       14.52      2.06 o 
 -23   1   2        1.86        1.05      1.56 o 
 -22   1   2        1.95        2.37      1.41 o 
 -21   1   2       27.42       26.51      1.91 o 
 -20   1   2        1.12        3.32      1.32 o 
 -19   1   2        2.21        3.57      1.27 o 
 -18   1   2       35.96       38.70      2.25 o 
 -17   1   2      120.30      128.14      2.80 o 
 -16   1   2      312.96      280.10      3.85 o 
 -15   1   2      288.75      283.64      3.41 o 
 -14   1   2      488.59      436.96      4.95 o 
 -13   1   2        9.12        5.67      1.15 o 
 -12   1   2      142.09      153.05      6.00 o 
 -11   1   2       11.02       16.24      1.47 o 
 -10   1   2        8.39       13.34      0.92 o 
  -9   1   2       12.99       12.25      0.94 o 
  -8   1   2      791.11      857.22      6.80 o 
  -7   1   2     1967.13     2035.22     14.46 o 
  -6   1   2     1200.31     1165.72      7.96 o 
  -5   1   2       68.78       66.46      1.05 o 
  -4   1   2       87.09       71.87      1.09 o 
  -3   1   2       33.78       33.24      0.94 o 
  -2   1   2     2414.69     2321.28     17.65 o 
  -1   1   2      380.10      367.84      2.92 o 
   0   1   2      381.51      312.50      2.77 o 
   1   1   2     1483.43     1466.52     10.56 o 
   2   1   2     2834.71     2842.05     18.41 o 
   3   1   2     4055.28     4037.38     28.26 o 
   4   1   2      132.39      124.09      1.87 o 
   5   1   2      365.80      351.13      3.64 o 
   6   1   2       31.12       32.07      2.36 o 
   7   1   2       32.76       37.39      0.98 o 
   8   1   2     1252.11     1300.45      9.29 o 
   9   1   2       26.30       34.94      1.16 o 
  10   1   2       43.86       54.04      1.37 o 
  11   1   2      139.44      141.34      2.18 o 
  12   1   2       57.83       61.94      1.76 o 
  13   1   2       38.96       50.53      1.64 o 
  14   1   2       43.25       44.47      1.66 o 
  15   1   2      121.49      118.40      2.71 o 
  16   1   2      159.39      147.04      3.93 o 
  17   1   2        4.26        0.70      1.59 o 
  18   1   2        0.05       -2.45      2.68 o 
  19   1   2        3.55        1.48      1.88 o 
  20   1   2       15.44       18.78      2.79 o 
  21   1   2       29.97       30.08      2.90 o 
  22   1   2       19.26       20.28      2.74 o 
  23   1   2        3.39        2.68      2.23 o 
  24   1   2        8.11        6.76      2.79 o 
 -24   2   2        3.95        2.73      2.00 o 
 -23   2   2       21.14       23.47      2.50 o 
 -22   2   2       52.38       56.24      3.18 o 
 -21   2   2       41.23       40.41      2.58 o 
 -20   2   2        0.05       -0.34      1.49 o 
 -19   2   2      130.75      125.59      3.22 o 
 -18   2   2       58.53       56.53      2.46 o 
 -17   2   2     1281.91     1259.02     11.96 o 
 -16   2   2        0.94        2.25      1.52 o 
 -15   2   2      328.03      318.06      4.98 o 
 -14   2   2       87.92       74.46      2.94 o 
 -13   2   2       12.16       11.37      1.11 o 
 -12   2   2      538.32      526.22      6.36 o 
 -11   2   2        1.90        6.81      0.80 o 
 -10   2   2      359.39      354.19      4.78 o 
  -9   2   2      349.54      314.70      4.32 o 
  -8   2   2     1419.17     1493.66     13.93 o 
  -7   2   2     4809.22     5107.48     43.20 o 
  -6   2   2      944.35      964.32      9.43 o 
  -5   2   2      134.87      148.57      2.53 o 
  -4   2   2     1652.81     1516.90     13.65 o 
  -3   2   2      775.77      713.09      7.04 o 
  -2   2   2      930.57      901.36      6.79 o 
  -1   2   2     6920.51     7137.13     45.15 o 
   0   2   2     2525.64     2522.90     16.38 o 
   1   2   2     1984.32     2052.84     13.47 o 
   2   2   2      383.72      389.93      4.84 o 
   3   2   2        7.01       10.65      0.73 o 
   4   2   2      125.10      104.67      2.45 o 
   5   2   2       18.87       17.68      1.19 o 
   6   2   2       52.42       57.06      2.55 o 
   7   2   2      742.57      822.82      9.40 o 
   8   2   2      470.49      463.24     17.03 o 
   9   2   2      174.01      207.85      2.86 o 
  10   2   2        0.01        0.06      0.76 o 
  11   2   2      541.08      522.37      5.57 o 
  12   2   2      270.36      298.38      3.48 o 
  13   2   2       77.88       74.50      1.85 o 
  14   2   2      235.08      249.85      3.32 o 
  15   2   2        2.57        0.81      1.19 o 
  16   2   2        0.00        2.72      1.23 o 
  17   2   2      107.52      100.14      4.58 o 
  18   2   2      143.48      122.86      5.08 o 
  19   2   2       50.46       41.82      3.07 o 
  20   2   2      114.95      110.45      4.27 o 
  21   2   2       12.35       10.65      2.28 o 
  22   2   2        3.14        2.81      2.26 o 
  23   2   2       61.38       71.59      6.05 o 
  24   2   2        0.20       -1.68      2.14 o 
 -23   3   2       19.63       30.08      2.74 o 
 -22   3   2       80.78       95.51      3.85 o 
 -21   3   2       18.49       20.63      2.01 o 
 -20   3   2        1.08        4.26      1.76 o 
 -19   3   2        1.14        2.15      1.61 o 
 -18   3   2        0.83       -1.02      1.27 o 
 -17   3   2      438.88      442.94      5.85 o 
 -16   3   2      269.41      256.39      6.49 o 
 -15   3   2      251.74      237.65      4.86 o 
 -14   3   2        1.04        2.06      1.57 o 
 -13   3   2      118.72      110.22      2.83 o 
 -12   3   2        0.10        0.06      0.96 o 
 -11   3   2       73.25       74.18      2.27 o 
 -10   3   2       31.29       39.58      1.57 o 
  -9   3   2      308.80      304.68      3.77 o 
  -8   3   2        3.89        4.34      0.74 o 
  -7   3   2      114.48      112.83      2.63 o 
  -6   3   2      306.84      355.76      3.87 o 
  -5   3   2      231.01      241.28      3.54 o 
  -4   3   2      246.51      305.90      3.49 o 
  -3   3   2      119.06      102.20      1.76 o 
  -2   3   2       66.70       60.15      1.46 o 
  -1   3   2      739.86      844.53      7.14 o 
   0   3   2      170.42      183.40      2.13 o 
   1   3   2     2907.45     3274.33     24.81 o 
   2   3   2      433.89      462.38      4.49 o 
   3   3   2       68.91       53.90      2.32 o 
   4   3   2       18.14       10.56      0.91 o 
   5   3   2       58.40       53.20      1.74 o 
   6   3   2      741.21      782.62      7.14 o 
   7   3   2      480.09      506.36      5.83 o 
   8   3   2       98.98      117.08      2.48 o 
   9   3   2      161.70      170.34      5.06 o 
  10   3   2      236.31      235.70      3.77 o 
  11   3   2       71.38       66.33      3.20 o 
  12   3   2        1.52        2.57      0.95 o 
  13   3   2        0.30        0.69      1.17 o 
  14   3   2        1.44        2.67      1.17 o 
  15   3   2       21.68       18.46      1.51 o 
  16   3   2      486.16      465.23      5.79 o 
  17   3   2       20.88       22.89      2.07 o 
  18   3   2       24.56       26.29      2.59 o 
  19   3   2        0.27        0.04      1.63 o 
  20   3   2       12.11       14.12      2.85 o 
  21   3   2        4.65        2.15      1.97 o 
  22   3   2       65.20       72.28      4.11 o 
  23   3   2       16.05       22.62      2.87 o 
 -23   4   2        7.34        3.47      2.11 o 
 -22   4   2      162.46      186.95      4.95 o 
 -21   4   2        1.13        6.62      2.04 o 
 -20   4   2        8.37        4.70      2.93 o 
 -19   4   2       39.57       38.93      2.67 o 
 -18   4   2        0.28        2.35      1.95 o 
 -17   4   2      489.41      466.29      9.75 o 
 -16   4   2      410.43      394.00      8.56 o 
 -15   4   2       21.66       25.04      2.78 o 
 -14   4   2        4.71        8.64      1.89 o 
 -13   4   2        1.84        1.67      1.17 o 
 -12   4   2        1.47        0.70      1.03 o 
 -11   4   2       12.95       14.58      1.27 o 
 -10   4   2      219.08      204.70      3.13 o 
  -9   4   2       21.18       15.03      1.03 o 
  -8   4   2      152.05      168.61      4.69 o 
  -7   4   2       59.39       54.98      2.15 o 
  -6   4   2     1136.14     1166.42     11.61 o 
  -5   4   2      145.44      133.01      2.05 o 
  -4   4   2      181.69      184.71      2.55 o 
  -3   4   2        4.17        2.52      0.71 o 
  -2   4   2       42.51       62.62      1.81 o 
  -1   4   2     3904.22     4032.06     30.14 o 
   0   4   2     5459.25     5891.60     43.57 o 
   1   4   2       25.66       41.03      1.81 o 
   2   4   2     2155.11     2199.69     27.66 o 
   3   4   2      452.95      452.06      4.52 o 
   4   4   2      489.88      465.56      4.38 o 
   5   4   2     1512.84     1513.25     10.63 o 
   6   4   2        1.42        1.44      0.61 o 
   7   4   2       33.18       26.71      1.17 o 
   8   4   2      407.31      396.20      4.86 o 
   9   4   2      159.22      154.97      2.83 o 
  10   4   2      109.48      120.93      2.56 o 
  11   4   2      128.67      120.59      2.63 o 
  12   4   2       19.94       21.69      1.77 o 
  13   4   2      224.50      219.60      3.73 o 
  14   4   2      426.84      394.60      7.10 o 
  15   4   2       17.70       14.96      1.53 o 
  16   4   2      331.03      322.18      5.49 o 
  17   4   2        0.58        1.36      1.27 o 
  18   4   2       82.31       64.39      4.16 o 
  19   4   2      142.50      137.62      7.46 o 
  20   4   2       50.01       54.81      3.60 o 
  21   4   2       10.09       11.67      2.40 o 
  22   4   2       19.75       13.71      2.81 o 
  23   4   2        1.12        1.03      2.86 o 
 -22   5   2       73.10      101.10      4.15 o 
 -21   5   2       26.56       26.69      2.73 o 
 -20   5   2       21.77       23.46      2.87 o 
 -19   5   2       91.71       95.57      4.23 o 
 -18   5   2        5.34        3.73      2.24 o 
 -17   5   2        2.18        7.52      1.91 o 
 -16   5   2      261.94      249.00     10.22 o 
 -15   5   2       83.11       74.18      7.00 o 
 -14   5   2      183.79      171.98      4.64 o 
 -13   5   2       67.97       71.53      3.38 o 
 -12   5   2       21.54       15.28      2.67 o 
 -11   5   2      462.01      394.88      5.90 o 
 -10   5   2       51.24       55.50      2.49 o 
  -9   5   2        0.40        0.14      1.26 o 
  -8   5   2       33.51       28.05      1.89 o 
  -7   5   2      136.61      140.45      5.61 o 
  -6   5   2      311.44      306.73      3.73 o 
  -5   5   2        7.60        9.96      0.93 o 
  -4   5   2        5.36        7.45      1.50 o 
  -3   5   2     1282.10     1282.01     10.98 o 
  -2   5   2     2024.64     2144.51     19.05 o 
  -1   5   2     1074.32     1140.37      9.60 o 
   0   5   2      617.89      653.86      7.24 o 
   1   5   2       73.39       68.93      1.74 o 
   2   5   2      596.69      606.61      5.33 o 
   3   5   2        8.37       11.47      0.82 o 
   4   5   2        0.45        1.06      0.62 o 
   5   5   2       93.17       94.91      1.73 o 
   6   5   2       15.45       22.03      1.03 o 
   7   5   2      160.58      147.41      2.23 o 
   8   5   2      177.85      181.16      3.09 o 
   9   5   2      274.11      259.07      3.44 o 
  10   5   2      240.91      248.01      3.79 o 
  11   5   2       32.56       39.53      1.88 o 
  12   5   2      134.05      142.70      3.08 o 
  13   5   2      146.34      148.79      3.21 o 
  14   5   2      171.65      183.85      3.63 o 
  15   5   2       13.16       10.65      1.48 o 
  16   5   2      112.13      124.04      3.21 o 
  17   5   2       27.56       29.15      2.32 o 
  18   5   2       12.51       10.98      2.12 o 
  19   5   2       58.57       65.45      3.67 o 
  20   5   2       23.75       19.38      3.94 o 
  21   5   2        3.55       -2.39      2.39 o 
  22   5   2       30.51       40.82      4.33 o 
 -21   6   2        0.04       -2.84      2.86 o 
 -20   6   2        1.21        3.68      2.43 o 
 -19   6   2       39.17       39.86      4.18 o 
 -18   6   2        1.26        3.22      3.42 o 
 -17   6   2        0.85        2.25      2.22 o 
 -16   6   2        4.04        5.27      3.63 o 
 -15   6   2       46.00       44.05      3.34 o 
 -14   6   2      454.14      415.22     10.63 o 
 -13   6   2        9.28        8.41      2.03 o 
 -12   6   2       10.73       15.41      2.68 o 
 -11   6   2      109.87       99.07      3.26 o 
 -10   6   2      108.23      101.32      3.22 o 
  -9   6   2      117.46      116.25      3.27 o 
  -8   6   2       29.36       33.77      2.18 o 
  -7   6   2       11.40       12.71      1.57 o 
  -6   6   2       32.43       37.91      3.70 o 
  -5   6   2      303.63      301.78      4.28 o 
  -4   6   2      403.28      373.24      5.45 o 
  -3   6   2       16.56       25.24      1.96 o 
  -2   6   2      463.55      518.98      6.18 o 
  -1   6   2       76.33       92.54      4.04 o 
   0   6   2     1357.08     1407.35     14.04 o 
   1   6   2      532.97      546.32      5.55 o 
   2   6   2      140.10      155.85      2.82 o 
   3   6   2      155.84      149.47      2.22 o 
   4   6   2        2.52        3.56      0.69 o 
   5   6   2        8.46        8.23      0.86 o 
   6   6   2      143.97      126.93      2.15 o 
   7   6   2       21.22       21.21      1.20 o 
   8   6   2      419.59      387.24      4.05 o 
   9   6   2       42.80       48.92      1.59 o 
  10   6   2      176.80      166.93      2.92 o 
  11   6   2       53.11       49.72      1.84 o 
  12   6   2      109.64      108.60      2.50 o 
  13   6   2       16.81       16.11      1.38 o 
  14   6   2      601.77      611.61      7.26 o 
  15   6   2       83.24       84.72      2.90 o 
  16   6   2      254.30      256.77      5.24 o 
  17   6   2      103.06      112.49      7.21 o 
  18   6   2        0.76        1.45      2.50 o 
  19   6   2        0.14        4.62      5.35 o 
  20   6   2        2.68        0.44      2.55 o 
  21   6   2        0.79       -4.37      4.37 o 
 -20   7   2        1.26        0.70      1.98 o 
 -19   7   2        0.58       -2.31      2.31 o 
 -18   7   2        2.75        4.71      2.49 o 
 -17   7   2        0.39       -0.43      2.21 o 
 -16   7   2        3.03        3.76      2.27 o 
 -15   7   2      152.53      141.66      6.30 o 
 -14   7   2       58.29       58.93      3.63 o 
 -13   7   2       64.11       54.60      5.57 o 
 -12   7   2       25.50       22.27      2.60 o 
 -11   7   2       12.92       12.54      1.88 o 
 -10   7   2      187.63      189.41      4.32 o 
  -9   7   2        0.23       -0.32      1.47 o 
  -8   7   2      271.63      251.22      7.91 o 
  -7   7   2       98.09       97.60      3.67 o 
  -6   7   2        8.94       10.55      1.89 o 
  -5   7   2        2.75        4.40      1.70 o 
  -4   7   2       71.87       67.21      2.45 o 
  -3   7   2      441.88      430.54      5.70 o 
  -2   7   2      100.77      116.37      3.98 o 
  -1   7   2      305.13      299.20      5.26 o 
   0   7   2       10.67       10.92      1.50 o 
   1   7   2        0.03       -0.72      0.80 o 
   2   7   2        0.22        2.69      0.89 o 
   3   7   2        3.48        1.64      0.81 o 
   4   7   2      226.25      227.94      3.01 o 
   5   7   2      156.66      142.98      2.24 o 
   6   7   2       67.80       64.25      1.76 o 
   7   7   2      110.34       98.69      2.93 o 
   8   7   2       10.89       11.87      1.07 o 
   9   7   2      335.09      310.42      3.69 o 
  10   7   2      282.45      272.54      3.90 o 
  11   7   2       28.95       35.26      1.70 o 
  12   7   2       76.81       83.64      3.63 o 
  13   7   2       14.36       15.57      2.28 o 
  14   7   2      480.57      452.50      8.12 o 
  15   7   2        6.69        5.23      2.35 o 
  16   7   2       26.83       27.77      2.85 o 
  17   7   2        3.86        5.48      2.21 o 
  18   7   2       12.17       21.51      5.92 o 
  19   7   2       10.70       15.35      3.45 o 
  20   7   2       17.45       21.01      3.64 o 
 -18   8   2       41.17       44.40      3.85 o 
 -17   8   2       10.28       10.06      2.82 o 
 -16   8   2        3.93        0.89      2.49 o 
 -15   8   2       60.30       52.49      3.72 o 
 -14   8   2       25.33       22.16      3.39 o 
 -13   8   2       24.90       27.91      3.59 o 
 -12   8   2        4.73        4.51      2.57 o 
 -11   8   2       18.31       19.86      2.53 o 
 -10   8   2       92.93       99.87      5.41 o 
  -9   8   2       11.38       11.47      2.11 o 
  -8   8   2       19.31       18.47      2.31 o 
  -7   8   2       88.99       78.58      3.63 o 
  -6   8   2        8.99       14.37      2.45 o 
  -5   8   2       35.83       35.67      2.64 o 
  -4   8   2      101.65      102.72      4.87 o 
  -3   8   2        7.11       13.00      1.63 o 
  -2   8   2       24.54       22.50      1.91 o 
  -1   8   2      125.09      122.34      3.18 o 
   0   8   2        1.07        1.14      1.42 o 
   1   8   2       84.73       85.06      2.81 o 
   2   8   2       75.05       73.58      3.06 o 
   3   8   2      116.28      125.34      2.65 o 
   4   8   2       58.60       55.56      1.83 o 
   5   8   2       16.02       17.77      1.23 o 
   6   8   2       39.06       37.63      1.58 o 
   7   8   2        4.72        5.53      1.01 o 
   8   8   2       85.17       90.88      2.63 o 
   9   8   2       29.10       27.48      1.80 o 
  10   8   2       21.93       23.44      2.48 o 
  11   8   2      186.50      180.84      6.18 o 
  12   8   2       40.84       46.74      3.13 o 
  13   8   2      111.37      122.29      4.49 o 
  14   8   2      341.20      345.47      8.33 o 
  15   8   2       60.96       67.24      4.67 o 
  16   8   2       43.13       52.58      3.63 o 
  17   8   2        4.04        7.03      2.31 o 
  18   8   2       22.49       23.88      3.00 o 
 -16   9   2       19.01       22.52      3.88 o 
 -15   9   2       81.42       96.95      7.61 o 
 -14   9   2        1.97        2.20      3.08 o 
 -13   9   2       58.01       63.74      4.78 o 
 -12   9   2       48.60       50.28      4.38 o 
 -11   9   2        2.62       -1.01      2.37 o 
 -10   9   2      109.72      125.52      4.50 o 
  -9   9   2       52.16       53.33      3.52 o 
  -8   9   2      107.35      101.47      4.60 o 
  -7   9   2        4.39        6.21      2.10 o 
  -6   9   2      110.33      106.00      4.00 o 
  -5   9   2      223.31      217.36      5.86 o 
  -4   9   2        1.18        3.77      2.88 o 
  -3   9   2       13.03        9.95      2.57 o 
  -2   9   2       70.00       68.79      3.47 o 
  -1   9   2        6.98        8.14      1.55 o 
   0   9   2       24.27       28.27      2.07 o 
   1   9   2        4.27        3.61      1.71 o 
   2   9   2       18.33       19.66      1.53 o 
   3   9   2       13.34        9.77      1.51 o 
   4   9   2        0.04        1.55      1.27 o 
   5   9   2      189.41      188.51      3.75 o 
   6   9   2        0.25       -0.44      1.20 o 
   7   9   2       14.61       10.00      1.56 o 
   8   9   2        0.78        1.82      1.79 o 
   9   9   2      145.15      134.68      4.72 o 
  10   9   2        1.37        4.88      2.07 o 
  11   9   2      454.41      468.82     14.43 o 
  12   9   2       27.30       29.60      2.97 o 
  13   9   2        0.54        3.61      2.08 o 
  14   9   2       49.09       45.09      3.47 o 
  15   9   2      104.17      103.78      5.28 o 
  16   9   2        0.04        1.80      2.20 o 
 -14  10   2        3.56        4.81      6.34 o 
 -13  10   2        5.89        8.21      3.28 o 
 -12  10   2       30.77       27.06      6.20 o 
 -11  10   2       69.15       71.17      5.18 o 
 -10  10   2       39.32       43.80      4.18 o 
  -9  10   2       12.96       21.44      3.26 o 
  -8  10   2        4.42        5.23      2.38 o 
  -7  10   2       83.61       85.15      4.43 o 
  -6  10   2      118.92      113.82      4.44 o 
  -5  10   2      443.94      407.49      7.91 o 
  -4  10   2       32.93       41.87      3.97 o 
  -3  10   2      203.78      210.47      5.58 o 
  -2  10   2        0.47        0.69      2.42 o 
  -1  10   2       34.89       32.09      2.87 o 
   0  10   2        7.59        6.36      1.95 o 
   1  10   2       12.18       19.25      1.83 o 
   2  10   2        2.05        3.87      1.50 o 
   3  10   2       28.82       31.97      2.21 o 
   4  10   2      242.56      238.24      5.51 o 
   5  10   2      153.18      153.56      3.61 o 
   6  10   2      100.01       92.33      3.55 o 
   7  10   2       47.25       50.40      3.47 o 
   8  10   2        0.02       -1.29      2.10 o 
   9  10   2       20.48       25.91      2.97 o 
  10  10   2        0.13        2.77      3.04 o 
  11  10   2      314.98      324.06      9.30 o 
  12  10   2        0.96        5.60      5.49 o 
  13  10   2      406.66      399.38     10.26 o 
  14  10   2       13.45       15.38      3.68 o 
 -10  11   2        0.19       -3.10      3.10 o 
  -9  11   2        7.60        2.54      3.08 o 
  -8  11   2       14.90       21.56      3.03 o 
  -7  11   2        0.03        0.01      2.31 o 
  -6  11   2      113.79      115.24      4.76 o 
  -5  11   2      564.13      530.85     11.75 o 
  -4  11   2       42.68       46.85      3.51 o 
  -3  11   2      552.89      561.77      9.85 o 
  -2  11   2       15.25       20.42      2.75 o 
  -1  11   2       93.97       88.79      3.86 o 
   0  11   2       53.72       64.49      3.82 o 
   1  11   2        0.71        2.71      1.83 o 
   2  11   2        0.20        1.16      1.84 o 
   3  11   2       30.47       31.86      2.28 o 
   4  11   2        8.32       10.13      2.85 o 
   5  11   2       32.20       32.57      3.18 o 
   6  11   2        0.91       -1.86      2.06 o 
   7  11   2        1.83        5.50      2.49 o 
   8  11   2        5.13        7.67      2.49 o 
   9  11   2        7.53        3.03      2.87 o 
  10  11   2       39.93       37.92      3.63 o 
  -4  12   2        6.02       11.40      2.74 o 
  -3  12   2        5.11       -0.51      2.10 o 
  -2  12   2        1.44        2.32      2.76 o 
  -1  12   2        0.04       -1.28      1.98 o 
   0  12   2        0.28        3.57      2.12 o 
   1  12   2        0.00       -1.61      2.40 o 
   2  12   2        0.73        1.58      3.62 o 
   3  12   2       34.49       32.76      4.48 o 
   4  12   2       15.41       15.60      3.68 o 
 -23   1   3        0.41        1.29      1.92 o 
 -22   1   3       84.66      101.22      3.19 o 
 -21   1   3       11.83       13.55      1.66 o 
 -20   1   3        4.16        3.67      1.56 o 
 -19   1   3        0.16        0.34      1.43 o 
 -18   1   3        4.67        2.64      1.04 o 
 -17   1   3       51.52       38.43      2.20 o 
 -16   1   3       59.06       58.10      2.58 o 
 -15   1   3       96.98       79.63      2.35 o 
 -14   1   3        0.22        1.44      1.10 o 
 -13   1   3      229.45      221.21      3.55 o 
 -12   1   3        0.00        0.71      0.77 o 
 -11   1   3      146.44      133.80      2.51 o 
 -10   1   3       10.30        9.90      0.92 o 
  -9   1   3      276.28      286.94      2.82 o 
  -8   1   3     1555.63     1653.16     11.22 o 
  -7   1   3        5.33        2.30      0.54 o 
  -6   1   3     1254.72     1392.75      9.51 o 
  -5   1   3     1970.74     1964.95     12.95 o 
  -4   1   3      642.18      691.36      5.12 o 
  -3   1   3      660.21      695.92      6.22 o 
  -2   1   3      172.00      184.02      3.34 o 
  -1   1   3     3691.61     3622.18     25.20 o 
   0   1   3      231.04      241.92      2.48 o 
   1   1   3      288.37      305.84      2.74 o 
   2   1   3      368.71      367.49      3.31 o 
   3   1   3        4.06        2.29      0.46 o 
   4   1   3       12.21       10.58      1.10 o 
   5   1   3       98.43       97.94      1.87 o 
   6   1   3       57.03       73.30      1.62 o 
   7   1   3        3.05        0.98      0.66 o 
   8   1   3     1529.00     1645.72     21.47 o 
   9   1   3      286.99      261.98      3.41 o 
  10   1   3        5.31        4.84      0.84 o 
  11   1   3      708.71      775.41      6.79 o 
  12   1   3        1.30        1.22      0.89 o 
  13   1   3       72.20       61.39      2.32 o 
  14   1   3        2.87        3.07      1.48 o 
  15   1   3      203.81      223.29      6.33 o 
  16   1   3      457.42      346.62      8.17 o 
  17   1   3      156.49      145.07      5.38 o 
  18   1   3       45.16       29.06      6.34 o 
  19   1   3       55.91       65.18      4.38 o 
  20   1   3        0.04       -0.93      1.88 o 
  21   1   3       20.07       17.99      2.88 o 
  22   1   3       51.17       53.31      8.03 o 
  23   1   3       13.05       11.71      2.88 o 
 -23   2   3        0.69        0.56      1.96 o 
 -22   2   3       42.59       54.76      3.27 o 
 -21   2   3        0.03        0.93      2.06 o 
 -20   2   3       34.26       35.66      6.48 o 
 -19   2   3       45.75       51.51      3.18 o 
 -18   2   3       28.42       21.87      1.80 o 
 -17   2   3       18.28       19.60      1.67 o 
 -16   2   3      317.60      292.27      5.21 o 
 -15   2   3      209.05      185.26      4.32 o 
 -14   2   3        2.58        2.17      1.18 o 
 -13   2   3       32.21       24.88      1.79 o 
 -12   2   3       80.89       82.23      2.26 o 
 -11   2   3        1.75        2.89      0.64 o 
 -10   2   3      132.08      126.79      2.84 o 
  -9   2   3       39.03       39.10      1.74 o 
  -8   2   3       62.20       64.59      2.07 o 
  -7   2   3     1077.20     1208.64     11.71 o 
  -6   2   3      255.63      245.22      2.87 o 
  -5   2   3       84.69       84.27      1.83 o 
  -4   2   3       58.93       73.45      1.96 o 
  -3   2   3      576.21      593.27      5.59 o 
  -2   2   3        3.64        3.92      0.71 o 
  -1   2   3      594.12      619.53      4.78 o 
   0   2   3     1005.76     1148.23      8.05 o 
   1   2   3     3790.95     3868.08     25.16 o 
   2   2   3     1801.18     1815.62     12.31 o 
   3   2   3       44.16       59.82      1.43 o 
   4   2   3      249.86      269.82      2.90 o 
   5   2   3     1333.81     1422.17     11.92 o 
   6   2   3      271.91      287.73      3.09 o 
   7   2   3       69.09       86.24      1.47 o 
   8   2   3      984.56      982.06      9.06 o 
   9   2   3      898.78      967.45     10.00 o 
  10   2   3        1.30        2.28      0.70 o 
  11   2   3       77.01       79.66      2.03 o 
  12   2   3       28.59       28.73      3.29 o 
  13   2   3       49.78       44.73      2.32 o 
  14   2   3        2.36        0.55      1.59 o 
  15   2   3       82.89       77.05      3.88 o 
  16   2   3       57.76       44.51      3.39 o 
  17   2   3       75.79       61.18      9.15 o 
  18   2   3      184.77      173.69     14.65 o 
  19   2   3       25.93       25.31      2.99 o 
  20   2   3       12.66       11.77      2.48 o 
  21   2   3       10.51       16.59      2.97 o 
  22   2   3        3.37        3.74      2.67 o 
  23   2   3        5.06        3.33      2.25 o 
 -23   3   3       35.10       42.76      3.16 o 
 -22   3   3       85.55      106.64      4.66 o 
 -21   3   3       22.17       24.57      2.92 o 
 -20   3   3        0.76        2.92      1.46 o 
 -19   3   3        0.64        1.85      1.49 o 
 -18   3   3       15.44       13.14      1.95 o 
 -17   3   3      302.19      271.83      7.03 o 
 -16   3   3        8.12        6.75      1.89 o 
 -15   3   3      845.08      813.07      9.42 o 
 -14   3   3      663.83      624.25     10.29 o 
 -13   3   3      111.54      119.54      2.74 o 
 -12   3   3      141.04      135.16      2.75 o 
 -11   3   3       27.05       23.36      1.40 o 
 -10   3   3       38.42       46.58      2.15 o 
  -9   3   3      285.36      304.74      4.55 o 
  -8   3   3       78.62       76.10      2.35 o 
  -7   3   3      776.89      793.98      8.55 o 
  -6   3   3       96.27       84.34      3.53 o 
  -5   3   3      544.56      536.67     12.20 o 
  -4   3   3      256.72      266.98      3.19 o 
  -3   3   3      142.69      158.10      2.31 o 
  -2   3   3      317.21      342.69      3.38 o 
  -1   3   3     2496.60     2531.22     16.74 o 
   0   3   3       11.94        5.99      0.60 o 
   1   3   3      881.37      907.07      6.68 o 
   2   3   3     4120.85     4400.24     28.65 o 
   3   3   3      516.87      532.98      4.78 o 
   4   3   3      316.88      334.04      3.72 o 
   5   3   3       17.40       26.49      2.20 o 
   6   3   3       74.42       77.27      1.89 o 
   7   3   3       36.62       44.98      2.74 o 
   8   3   3       83.77       95.00      2.34 o 
   9   3   3      864.78      889.25      9.45 o 
  10   3   3      731.81      697.10      7.94 o 
  11   3   3       34.20       39.30      1.91 o 
  12   3   3        3.44        2.04      1.07 o 
  13   3   3       23.53       20.16      1.60 o 
  14   3   3       66.60       69.61      2.52 o 
  15   3   3        0.84        1.26      1.50 o 
  16   3   3        9.95        4.14      1.65 o 
  17   3   3      121.25      133.58      4.35 o 
  18   3   3       11.92        4.37      2.82 o 
  19   3   3       42.32       37.78      3.59 o 
  20   3   3        5.62        0.04      4.17 o 
  21   3   3       23.62       22.95      2.76 o 
  22   3   3        0.10       -1.79      1.91 o 
  23   3   3        0.00        0.80      2.18 o 
 -22   4   3        0.00       -0.30      2.27 o 
 -21   4   3       33.51       44.42      3.43 o 
 -20   4   3        8.89        7.86      2.48 o 
 -19   4   3       78.94       95.28      6.51 o 
 -18   4   3        4.79        7.10      4.10 o 
 -17   4   3      200.99      217.61      5.51 o 
 -16   4   3       25.66       26.21      2.53 o 
 -15   4   3      101.12      124.72      4.17 o 
 -14   4   3       16.49        9.74      1.94 o 
 -13   4   3       21.81        9.29      1.65 o 
 -12   4   3       30.13       26.99      2.00 o 
 -11   4   3       16.96       16.20      1.71 o 
 -10   4   3       15.23       10.65      1.50 o 
  -9   4   3       87.86       98.95      2.05 o 
  -8   4   3        0.04        0.81      0.67 o 
  -7   4   3      283.33      313.47      6.75 o 
  -6   4   3      265.39      268.73      4.22 o 
  -5   4   3      113.28      125.10      2.28 o 
  -4   4   3        5.26        4.47      0.77 o 
  -3   4   3      247.38      247.17      3.15 o 
  -2   4   3        0.01        1.61      0.74 o 
  -1   4   3      523.34      549.14      5.35 o 
   0   4   3       23.45       44.08      1.27 o 
   1   4   3        0.59        3.94      0.70 o 
   2   4   3       36.56       38.25      2.02 o 
   3   4   3      132.63      150.29      2.22 o 
   4   4   3       38.96       47.78      2.13 o 
   5   4   3      123.33      127.29      2.11 o 
   6   4   3        4.94        9.30      1.01 o 
   7   4   3      473.83      478.73      4.69 o 
   8   4   3       39.30       39.61      2.20 o 
   9   4   3       98.43      115.58      2.84 o 
  10   4   3        0.64       -0.08      1.03 o 
  11   4   3       49.60       54.91      2.25 o 
  12   4   3       20.42       21.41      1.68 o 
  13   4   3       86.39       78.63      2.71 o 
  14   4   3       26.70       23.17      2.11 o 
  15   4   3       27.35       26.56      2.44 o 
  16   4   3       63.97       60.83      2.94 o 
  17   4   3        2.57        4.03      1.72 o 
  18   4   3       42.66       41.88      3.06 o 
  19   4   3        0.01       -0.80      3.13 o 
  20   4   3       20.32       15.16      2.54 o 
  21   4   3        0.56       -0.86      2.00 o 
  22   4   3       22.10       27.25      3.13 o 
 -21   5   3       91.78      120.89      5.37 o 
 -20   5   3        0.37        2.06      2.38 o 
 -19   5   3        0.93        2.85      3.00 o 
 -18   5   3        0.04        1.80      2.10 o 
 -17   5   3      576.75      571.04      9.62 o 
 -16   5   3       55.66       60.27      3.52 o 
 -15   5   3      348.57      303.76      6.53 o 
 -14   5   3       14.97        9.51      2.80 o 
 -13   5   3       10.84        5.52      1.65 o 
 -12   5   3       12.70       13.23      1.75 o 
 -11   5   3        0.00        1.06      1.41 o 
 -10   5   3       16.54       16.16      1.76 o 
  -9   5   3       74.07       66.54      2.66 o 
  -8   5   3      115.56      123.27      3.18 o 
  -7   5   3       30.30       34.61      2.00 o 
  -6   5   3       74.45       77.04      2.59 o 
  -5   5   3       10.21        8.71      1.24 o 
  -4   5   3       69.20       79.73      1.98 o 
  -3   5   3       56.49       66.51      2.00 o 
  -2   5   3       37.35       43.93      2.07 o 
  -1   5   3     3034.67     3151.55     24.20 o 
   0   5   3      135.91      156.85      3.50 o 
   1   5   3      792.31      884.76      7.29 o 
   2   5   3      413.15      442.79      4.37 o 
   3   5   3        5.41        7.94      0.97 o 
   4   5   3      103.57      120.46      1.97 o 
   5   5   3        4.64        6.96      0.80 o 
   6   5   3      204.83      210.84      2.55 o 
   7   5   3       20.08       24.18      1.44 o 
   8   5   3       40.57       38.85      1.48 o 
   9   5   3     1432.10     1377.76     12.43 o 
  10   5   3      176.80      171.06      3.23 o 
  11   5   3     1111.06     1078.72     10.41 o 
  12   5   3        0.31        0.03      1.07 o 
  13   5   3       21.60       23.90      1.70 o 
  14   5   3       52.01       44.76      2.21 o 
  15   5   3       19.73       22.02      1.79 o 
  16   5   3       97.39      104.79      3.57 o 
  17   5   3       14.52       15.47      2.68 o 
  18   5   3       47.07       51.95      3.00 o 
  19   5   3       12.55       11.00      2.33 o 
  20   5   3        5.64        6.97      3.30 o 
  21   5   3       17.90       15.69      2.81 o 
 -20   6   3       38.67       36.64      5.18 o 
 -19   6   3       94.48       97.78      4.55 o 
 -18   6   3       37.04       34.07      3.23 o 
 -17   6   3       40.85       49.35      3.49 o 
 -16   6   3      133.73      137.06      4.81 o 
 -15   6   3        0.23        4.71      3.27 o 
 -14   6   3        7.25        4.94      2.49 o 
 -13   6   3      205.13      171.46      4.25 o 
 -12   6   3      212.04      197.11      5.10 o 
 -11   6   3        0.83        1.33      2.07 o 
 -10   6   3       21.36       16.78      2.64 o 
  -9   6   3        0.24        0.61      1.50 o 
  -8   6   3      204.86      184.56      4.03 o 
  -7   6   3       83.99       82.56      2.93 o 
  -6   6   3       29.94       29.57      2.32 o 
  -5   6   3      406.01      379.07      5.66 o 
  -4   6   3      220.48      214.67      3.30 o 
  -3   6   3      487.72      515.50      6.21 o 
  -2   6   3      139.49      156.48      3.82 o 
  -1   6   3     1269.85     1311.94     12.81 o 
   0   6   3     1216.74     1188.47     10.30 o 
   1   6   3      170.51      159.43      5.86 o 
   2   6   3       10.01        6.11      0.83 o 
   3   6   3        0.13        1.82      0.72 o 
   4   6   3       65.32       73.31      1.75 o 
   5   6   3        3.67        6.73      0.84 o 
   6   6   3      150.31      149.58      2.22 o 
   7   6   3       12.92       14.89      1.41 o 
   8   6   3        3.43        5.35      0.97 o 
   9   6   3      293.92      299.48      4.01 o 
  10   6   3       13.14       11.73      1.27 o 
  11   6   3      652.47      638.10      6.58 o 
  12   6   3      198.65      195.46      3.32 o 
  13   6   3        3.35        2.28      1.14 o 
  14   6   3       78.50       75.65      2.42 o 
  15   6   3       64.67       65.81      2.72 o 
  16   6   3       19.18       15.80      2.24 o 
  17   6   3        9.01       10.82      1.96 o 
  18   6   3       25.27       22.89      2.90 o 
  19   6   3       16.30       16.94      3.37 o 
  20   6   3        0.78       -0.12      4.23 o 
 -19   7   3       41.58       48.18      3.94 o 
 -18   7   3       27.71       26.45      3.45 o 
 -17   7   3       92.18       85.74      4.58 o 
 -16   7   3       95.37       92.11      5.44 o 
 -15   7   3       68.31       71.28      3.98 o 
 -14   7   3       12.23        9.78      6.06 o 
 -13   7   3       23.05       18.97      2.36 o 
 -12   7   3       12.61       18.21      2.07 o 
 -11   7   3      314.45      297.54      5.59 o 
 -10   7   3        0.11        0.82      1.64 o 
  -9   7   3       13.34       17.88      2.03 o 
  -8   7   3      127.88      129.90      4.68 o 
  -7   7   3        3.35        2.00      1.50 o 
  -6   7   3       62.84       62.88      3.30 o 
  -5   7   3      303.75      299.00      5.90 o 
  -4   7   3        4.45        6.13      1.68 o 
  -3   7   3      476.99      467.52      8.54 o 
  -2   7   3      816.90      817.89      9.64 o 
  -1   7   3     2711.36     2720.10     24.51 o 
   0   7   3      592.80      599.77     16.36 o 
   1   7   3       10.47       14.40      2.03 o 
   2   7   3       10.87       12.09      1.55 o 
   3   7   3       43.37       45.06      1.70 o 
   4   7   3       26.65       24.60      1.25 o 
   5   7   3       17.38       17.32      1.26 o 
   6   7   3       16.56       21.09      1.34 o 
   7   7   3      151.00      145.43      2.41 o 
   8   7   3       23.80       24.83      1.27 o 
   9   7   3      783.14      715.80      6.08 o 
  10   7   3      123.44      132.67      2.94 o 
  11   7   3      824.87      806.26      7.91 o 
  12   7   3       28.21       29.58      1.76 o 
  13   7   3      120.92      115.23      3.15 o 
  14   7   3       21.36       22.28      1.93 o 
  15   7   3      100.33      100.70      4.13 o 
  16   7   3      102.15       99.03      5.57 o 
  17   7   3        9.02        8.84      4.65 o 
  18   7   3       27.65       31.52      4.05 o 
  19   7   3       11.81       17.25      3.52 o 
 -17   8   3      122.78      129.48      7.41 o 
 -16   8   3        0.46        2.18      3.10 o 
 -15   8   3       12.93       10.65      2.71 o 
 -14   8   3       10.24       10.46      2.59 o 
 -13   8   3        2.28        1.57      1.88 o 
 -12   8   3       52.71       50.62      3.10 o 
 -11   8   3       17.36       24.22      2.40 o 
 -10   8   3       20.72       19.20      2.93 o 
  -9   8   3        3.05        0.00      1.95 o 
  -8   8   3        5.74        4.13      1.79 o 
  -7   8   3      106.62      112.88      4.06 o 
  -6   8   3      284.19      260.31      5.79 o 
  -5   8   3     1101.13     1042.28     13.65 o 
  -4   8   3      182.03      187.64      6.56 o 
  -3   8   3      339.62      327.76      6.40 o 
  -2   8   3      212.17      216.62      8.63 o 
  -1   8   3      277.95      273.21      5.36 o 
   0   8   3      370.40      379.04      6.43 o 
   1   8   3        9.94       13.98      1.60 o 
   2   8   3      117.33      113.58      3.95 o 
   3   8   3       24.38       29.49      1.84 o 
   4   8   3      171.18      166.36      3.08 o 
   5   8   3       73.36       78.01      2.33 o 
   6   8   3       56.95       55.31      1.94 o 
   7   8   3       32.42       31.68      1.43 o 
   8   8   3       14.35       14.12      1.19 o 
   9   8   3        3.76        5.79      1.05 o 
  10   8   3      260.15      245.31      3.88 o 
  11   8   3      502.97      491.19      7.17 o 
  12   8   3       94.74       93.24      4.12 o 
  13   8   3      437.92      462.65     14.57 o 
  14   8   3      263.48      273.79      6.43 o 
  15   8   3      158.01      151.56      5.08 o 
  16   8   3       74.34       73.09      5.13 o 
  17   8   3        5.71       10.09      3.11 o 
 -15   9   3        7.95        5.07      3.19 o 
 -14   9   3        6.35        7.60      3.08 o 
 -13   9   3        9.53        9.51      3.17 o 
 -12   9   3       61.12       57.81      3.90 o 
 -11   9   3       20.39       16.44      2.76 o 
 -10   9   3       87.15       83.87      4.38 o 
  -9   9   3        7.38       11.90      3.20 o 
  -8   9   3        0.07       -1.89      1.89 o 
  -7   9   3       15.16       13.04      2.61 o 
  -6   9   3      126.93      126.26      4.38 o 
  -5   9   3      311.56      312.22      6.66 o 
  -4   9   3      146.69      151.20      4.72 o 
  -3   9   3       96.44       88.72      3.79 o 
  -2   9   3      180.67      184.29     13.00 o 
  -1   9   3        0.03        0.83      1.17 o 
   0   9   3       24.46       21.83      1.95 o 
   1   9   3        9.79        6.89      1.57 o 
   2   9   3       15.98       16.07      1.60 o 
   3   9   3       23.65       24.15      1.99 o 
   4   9   3       25.36       25.41      1.73 o 
   5   9   3       13.51       13.61      1.45 o 
   6   9   3       10.78       12.92      1.64 o 
   7   9   3        0.43        0.60      1.34 o 
   8   9   3        3.46        3.34      1.45 o 
   9   9   3       17.57       18.70      1.79 o 
  10   9   3      113.56      105.21      5.38 o 
  11   9   3      283.95      280.88      8.45 o 
  12   9   3      176.13      170.77      6.56 o 
  13   9   3        0.00        3.36      2.15 o 
  14   9   3       64.12       66.71      3.95 o 
  15   9   3       15.20       15.58      2.69 o 
 -13  10   3       29.14       36.48      4.38 o 
 -12  10   3      100.28      112.40      5.02 o 
 -11  10   3        0.27       -1.13      2.28 o 
 -10  10   3       94.20       90.04      4.66 o 
  -9  10   3       57.54       62.75      4.04 o 
  -8  10   3       61.25       56.17      3.74 o 
  -7  10   3       81.53       81.09      4.27 o 
  -6  10   3      201.07      201.64      5.69 o 
  -5  10   3      261.02      237.90      6.07 o 
  -4  10   3       82.90       90.35      4.17 o 
  -3  10   3      204.60      190.37      5.36 o 
  -2  10   3      226.56      218.92     10.84 o 
  -1  10   3       23.56       22.76      2.65 o 
   0  10   3       41.82       41.74      3.08 o 
   1  10   3        5.07        8.36      2.11 o 
   2  10   3        0.02        3.15      1.43 o 
   3  10   3       10.13       12.29      1.73 o 
   4  10   3       28.02       30.22      2.15 o 
   5  10   3        3.03        2.22      1.49 o 
   6  10   3        7.75        8.68      1.66 o 
   7  10   3        1.78        1.77      1.50 o 
   8  10   3       10.49       12.64      2.47 o 
   9  10   3       91.53      100.13      5.67 o 
  10  10   3       55.54       61.30      8.59 o 
  11  10   3       21.23       26.50      3.88 o 
  12  10   3        0.18        2.46      3.08 o 
  13  10   3       36.54       30.11      6.48 o 
  -9  11   3        0.15       -0.83      2.38 o 
  -8  11   3        0.00       -0.75      2.22 o 
  -7  11   3       12.78       14.99      2.82 o 
  -6  11   3       43.26       54.30      3.84 o 
  -5  11   3        0.70        4.28      2.43 o 
  -4  11   3      166.92      175.59      5.69 o 
  -3  11   3      138.66      134.53      6.17 o 
  -2  11   3        4.27        4.59      2.22 o 
  -1  11   3        7.53       10.32      2.52 o 
   0  11   3        0.53        1.20      2.15 o 
   1  11   3        0.67       -0.48      1.78 o 
   2  11   3        1.91        1.93      1.86 o 
   3  11   3        0.02       -0.90      1.79 o 
   4  11   3       33.99       35.39      2.36 o 
   5  11   3       16.93       21.69      2.10 o 
   6  11   3       83.54       86.73      4.44 o 
   7  11   3        5.03        2.92      2.50 o 
   8  11   3       34.22       35.71      8.31 o 
   9  11   3        3.06        2.51      2.91 o 
 -23   0   4      110.99      143.24      5.36 o 
 -22   0   4      437.82      512.84     19.01 o 
 -21   0   4       48.91       43.56     23.52 o 
 -20   0   4       72.23       72.47      4.97 o 
 -19   0   4        5.00        7.75      2.59 o 
 -18   0   4      222.88      190.47      6.36 o 
 -17   0   4       70.03       72.02      4.33 o 
 -16   0   4        0.03        3.92      2.16 o 
 -15   0   4       75.16       74.23      4.18 o 
 -14   0   4      105.22       87.47      4.37 o 
 -13   0   4       51.49       39.36      2.22 o 
 -12   0   4      206.97      179.94      3.29 o 
 -11   0   4       25.94       21.25      1.41 o 
 -10   0   4      128.81       97.48      2.56 o 
  -9   0   4       12.57       10.78      1.16 o 
  -8   0   4      267.76      259.30      4.15 o 
  -7   0   4     1323.06     1432.45     13.37 o 
  -6   0   4     1342.96     1281.20     12.01 o 
  -5   0   4      399.88      415.77      4.87 o 
  -4   0   4      108.96       90.34      2.02 o 
  -3   0   4       75.86       78.78      1.71 o 
  -2   0   4       71.24       52.82      1.91 o 
  -1   0   4     1990.83     2016.15     18.01 o 
   0   0   4     2533.30     2824.65     28.69 o 
   1   0   4     2962.91     3062.46     30.95 o 
   2   0   4     2208.07     2196.36     23.10 o 
   3   0   4        9.21        8.81      0.99 o 
   4   0   4     1327.83     1352.41     19.10 o 
   5   0   4      305.12      304.62      6.25 o 
   6   0   4      259.41      239.71     11.41 o 
   7   0   4        1.68        1.78      1.28 o 
   8   0   4      496.06      430.15      8.34 o 
   9   0   4       19.69       22.31      3.24 o 
  10   0   4       19.41       14.12      1.99 o 
  11   0   4      336.03      356.82     11.13 o 
  12   0   4        2.62        1.90      1.56 o 
  13   0   4      206.25      208.17      6.21 o 
  14   0   4       16.86        4.27      2.03 o 
  15   0   4       88.00       80.23      4.40 o 
  16   0   4      535.66      447.02     13.80 o 
  17   0   4      264.26      207.59      9.01 o 
  18   0   4      452.18      371.25     12.68 o 
  19   0   4        0.19        3.10      2.82 o 
  20   0   4        4.06        3.38      3.10 o 
  21   0   4        0.00       -1.41      2.82 o 
  22   0   4       36.75       29.29      5.07 o 
  23   0   4       10.33       18.31      4.79 o 
 -23   1   4       20.58       25.05      2.74 o 
 -22   1   4        5.16        6.65      1.65 o 
 -21   1   4        1.15        1.19      1.31 o 
 -20   1   4        8.11        6.04      1.65 o 
 -19   1   4        1.07        1.38      1.68 o 
 -18   1   4        1.61        3.30      1.83 o 
 -17   1   4        0.73        1.17      1.54 o 
 -16   1   4        1.32        4.41      1.58 o 
 -15   1   4      629.93      556.97      6.66 o 
 -14   1   4      135.12      126.20      2.91 o 
 -13   1   4       17.76       14.51      1.27 o 
 -12   1   4       64.38       54.70      1.89 o 
 -11   1   4        7.66        5.76      1.20 o 
 -10   1   4       37.53       35.21      1.14 o 
  -9   1   4        9.71       11.34      0.80 o 
  -8   1   4      451.37      467.25      4.06 o 
  -7   1   4       29.03       35.54      1.11 o 
  -6   1   4     1503.15     1516.40     10.47 o 
  -5   1   4        0.05       -0.54      0.59 o 
  -4   1   4       75.05       76.73      1.78 o 
  -3   1   4       22.49       19.61      1.03 o 
  -2   1   4        0.83        3.00      0.60 o 
  -1   1   4      550.03      623.11      5.36 o 
   0   1   4      144.34      121.56      2.11 o 
   1   1   4      326.63      374.49      3.41 o 
   2   1   4      730.43      777.18      6.42 o 
   3   1   4       39.67       46.02      1.19 o 
   4   1   4     1105.86     1166.73      9.06 o 
   5   1   4        3.43        2.82      0.85 o 
   6   1   4       85.22       83.49      1.80 o 
   7   1   4       13.46       10.67      0.81 o 
   8   1   4       51.12       50.48      2.40 o 
   9   1   4      551.35      564.70      5.91 o 
  10   1   4      174.63      183.72      3.82 o 
  11   1   4      127.37      122.29      3.26 o 
  12   1   4        0.14        0.04      1.10 o 
  13   1   4        2.13        0.11      1.38 o 
  14   1   4       50.72       54.90      3.46 o 
  15   1   4       39.09       43.60      2.92 o 
  16   1   4        0.41        1.49      1.58 o 
  17   1   4        0.14        1.41      1.79 o 
  18   1   4        0.90        4.75      3.80 o 
  19   1   4        0.21       -2.10      2.39 o 
  20   1   4        0.96       -1.27      1.88 o 
  21   1   4       49.02       42.08      6.76 o 
  22   1   4        0.87        1.79      2.28 o 
  23   1   4        6.54       12.95      3.08 o 
 -22   2   4       31.42       24.54      3.08 o 
 -21   2   4        0.19        1.50      1.88 o 
 -20   2   4        5.34        7.18      3.15 o 
 -19   2   4       16.45       21.78      2.70 o 
 -18   2   4       26.14       22.39      2.70 o 
 -17   2   4       48.13       43.17      2.51 o 
 -16   2   4        5.33        4.20      1.63 o 
 -15   2   4       34.76       55.98      2.65 o 
 -14   2   4        0.54        0.30      1.21 o 
 -13   2   4        7.20        3.01      1.13 o 
 -12   2   4       46.79       56.53      2.13 o 
 -11   2   4       78.56       81.22      2.58 o 
 -10   2   4      186.80      175.03      3.46 o 
  -9   2   4      837.58      867.48      8.43 o 
  -8   2   4      315.28      346.38      6.01 o 
  -7   2   4        0.55        1.18      0.68 o 
  -6   2   4        0.11        0.39      0.60 o 
  -5   2   4       34.95       43.87      1.79 o 
  -4   2   4      509.89      502.76      5.84 o 
  -3   2   4      473.01      471.16      4.39 o 
  -2   2   4      261.91      246.25      2.63 o 
  -1   2   4      203.62      221.89      2.47 o 
   0   2   4     3111.37     3314.22     21.78 o 
   1   2   4       49.90       30.57      1.03 o 
   2   2   4     1585.08     1631.38     11.39 o 
   3   2   4       32.46       42.61      1.70 o 
   4   2   4     1034.17      955.50      8.62 o 
   5   2   4      181.92      179.45      2.99 o 
   6   2   4       55.38       51.99      2.02 o 
   7   2   4       20.93       21.88      1.21 o 
   8   2   4      158.17      166.14      2.79 o 
   9   2   4        1.00        3.64      0.85 o 
  10   2   4        1.81        1.40      0.85 o 
  11   2   4      101.75       90.08      2.91 o 
  12   2   4      176.03      181.02      4.59 o 
  13   2   4      113.41      120.38      3.88 o 
  14   2   4      262.70      224.02      5.40 o 
  15   2   4       19.47       14.88      2.10 o 
  16   2   4      482.55      426.54      7.95 o 
  17   2   4       92.86       77.65      3.81 o 
  18   2   4        6.80        7.18      2.19 o 
  19   2   4       44.12       36.95      3.80 o 
  20   2   4        1.39        3.94      2.19 o 
  21   2   4        1.25        0.38      2.08 o 
  22   2   4       54.23       47.12      7.04 o 
 -22   3   4       30.12       42.62      3.63 o 
 -21   3   4        0.90        3.51      2.27 o 
 -20   3   4        9.62       15.10      3.28 o 
 -19   3   4        4.72        7.96      2.22 o 
 -18   3   4       67.77       71.73      5.81 o 
 -17   3   4        9.37        8.55      1.78 o 
 -16   3   4        0.79        0.70      1.73 o 
 -15   3   4      165.96      123.04      4.06 o 
 -14   3   4       13.24        8.77      1.62 o 
 -13   3   4        5.44        3.19      1.44 o 
 -12   3   4       59.96       51.40      2.60 o 
 -11   3   4       81.46       78.05      2.71 o 
 -10   3   4      100.56      105.60      2.87 o 
  -9   3   4      161.35      157.14      3.41 o 
  -8   3   4      366.62      339.61      4.95 o 
  -7   3   4       68.61       80.02      2.50 o 
  -6   3   4      294.11      285.53      3.47 o 
  -5   3   4      154.85      151.72      2.83 o 
  -4   3   4      226.33      228.67      3.09 o 
  -3   3   4      196.91      183.06      2.75 o 
  -2   3   4        5.32        5.78      0.63 o 
  -1   3   4      136.07      180.22      2.18 o 
   0   3   4       16.68       25.86      1.46 o 
   1   3   4      764.46      834.79      6.09 o 
   2   3   4        1.96        6.50      0.64 o 
   3   3   4      165.12      170.55      3.13 o 
   4   3   4      318.62      383.39      3.98 o 
   5   3   4        8.40        5.27      0.85 o 
   6   3   4        1.11        1.12      0.69 o 
   7   3   4      110.76      116.14      1.92 o 
   8   3   4        5.95       10.80      0.80 o 
   9   3   4      408.90      397.19      5.38 o 
  10   3   4       66.06       69.67      2.28 o 
  11   3   4      374.45      319.58     13.78 o 
  12   3   4       23.49       17.08      4.14 o 
  13   3   4       44.41       50.04      4.79 o 
  14   3   4       11.59        6.25      2.64 o 
  15   3   4        5.06        6.06      3.09 o 
  16   3   4      291.36      276.19      7.75 o 
  17   3   4        0.64        1.41      1.68 o 
  18   3   4        6.78       11.73      2.11 o 
  19   3   4        6.44        8.45      2.39 o 
  20   3   4        0.95        2.64      3.52 o 
  21   3   4       30.00       33.29      5.63 o 
  22   3   4       21.12       21.67      2.96 o 
 -21   4   4        2.96        4.43      2.36 o 
 -20   4   4       13.32        9.63      3.32 o 
 -19   4   4        4.02        3.57      1.80 o 
 -18   4   4       94.51       90.59      4.13 o 
 -17   4   4       11.49       11.12      2.33 o 
 -16   4   4      481.51      467.45      8.32 o 
 -15   4   4       20.23       15.33      1.94 o 
 -14   4   4        0.19       -0.91      1.51 o 
 -13   4   4      163.53      134.75      3.55 o 
 -12   4   4       39.94       40.28      2.35 o 
 -11   4   4        5.61        2.06      1.42 o 
 -10   4   4        4.43        5.47      1.47 o 
  -9   4   4      169.85      163.00      3.59 o 
  -8   4   4     1171.78     1136.75     11.99 o 
  -7   4   4      285.68      282.37      5.28 o 
  -6   4   4       86.86       91.80      2.59 o 
  -5   4   4      139.13      120.24      3.43 o 
  -4   4   4        4.08        6.02      1.14 o 
  -3   4   4      103.62      113.75      2.25 o 
  -2   4   4       42.19       50.26      1.29 o 
  -1   4   4       27.58       28.54      1.00 o 
   0   4   4        1.49        1.54      0.56 o 
   1   4   4      113.83      123.72      1.90 o 
   2   4   4       16.08       13.24      0.92 o 
   3   4   4       22.47       19.00      0.97 o 
   4   4   4        1.28        6.58      1.07 o 
   5   4   4      468.46      461.97      5.57 o 
   6   4   4       48.61       48.14      1.87 o 
   7   4   4      112.14      114.51      2.81 o 
   8   4   4      714.37      740.95      7.83 o 
   9   4   4     1400.34     1405.41     14.16 o 
  10   4   4       73.76       73.09      2.62 o 
  11   4   4      521.00      511.67      6.72 o 
  12   4   4      252.13      244.87      4.41 o 
  13   4   4      218.65      219.30      6.68 o 
  14   4   4        7.72       10.71      1.89 o 
  15   4   4       33.16       26.95      2.49 o 
  16   4   4      116.52      116.73      4.27 o 
  17   4   4        0.63        0.99      1.72 o 
  18   4   4        0.93        2.67      1.89 o 
  19   4   4       12.66       12.62      2.91 o 
  20   4   4       35.11       42.23      3.46 o 
  21   4   4       41.09       46.61      3.71 o 
 -21   5   4        1.33        5.20      2.25 o 
 -20   5   4        7.74        8.10      2.65 o 
 -19   5   4        1.46        4.88      3.17 o 
 -18   5   4       83.49       85.02      4.21 o 
 -17   5   4       77.63       93.48      4.15 o 
 -16   5   4       54.66       53.75      3.57 o 
 -15   5   4        9.68       19.18      2.14 o 
 -14   5   4       24.77       19.38      2.11 o 
 -13   5   4        7.41        4.15      1.64 o 
 -12   5   4        3.69        4.21      1.75 o 
 -11   5   4      183.36      158.98      3.91 o 
 -10   5   4        4.95        5.70      1.62 o 
  -9   5   4       24.05       22.29      1.93 o 
  -8   5   4       37.09       31.31      2.07 o 
  -7   5   4        1.22        2.10      1.31 o 
  -6   5   4        6.05        7.01      1.44 o 
  -5   5   4      406.35      368.94      8.05 o 
  -4   5   4       79.13       75.41      2.04 o 
  -3   5   4        2.22        4.23      0.97 o 
  -2   5   4        7.70        7.73      1.11 o 
  -1   5   4      635.59      609.90      6.14 o 
   0   5   4      102.92      110.64      2.17 o 
   1   5   4        1.80        2.19      0.84 o 
   2   5   4       41.17       51.71      1.73 o 
   3   5   4       12.46       14.87      0.99 o 
   4   5   4       81.79       70.05      1.86 o 
   5   5   4       32.37       28.35      1.44 o 
   6   5   4      151.51      155.55      2.58 o 
   7   5   4       34.63       31.12      1.31 o 
   8   5   4       14.04       20.25      1.26 o 
   9   5   4      227.19      220.79      4.09 o 
  10   5   4      553.74      540.53      7.11 o 
  11   5   4      595.75      584.85      7.61 o 
  12   5   4       13.91       13.47      1.65 o 
  13   5   4        8.95        6.50      1.68 o 
  14   5   4       14.62       13.03      2.00 o 
  15   5   4       35.05       28.73      2.65 o 
  16   5   4        2.25        5.24      1.94 o 
  17   5   4      120.82      139.21      5.45 o 
  18   5   4        7.54       12.15      2.13 o 
  19   5   4        2.00        3.39      1.93 o 
  20   5   4       77.73       82.53      4.46 o 
 -19   6   4       21.06       17.11      2.92 o 
 -18   6   4       19.06       19.36      2.87 o 
 -17   6   4      442.05      439.66     12.54 o 
 -16   6   4      187.51      183.12      5.57 o 
 -15   6   4      152.57      138.63      4.26 o 
 -14   6   4        4.07        3.80      2.03 o 
 -13   6   4       36.46       35.27      2.60 o 
 -12   6   4       13.60       14.65      2.03 o 
 -11   6   4        4.68        2.93      1.58 o 
 -10   6   4        0.00        0.57      1.45 o 
  -9   6   4        0.19       -0.56      1.38 o 
  -8   6   4        3.76        3.60      1.49 o 
  -7   6   4       78.15       90.97      3.11 o 
  -6   6   4     1416.80     1379.57     14.42 o 
  -5   6   4      441.57      426.22      7.03 o 
  -4   6   4      527.36      527.20      7.60 o 
  -3   6   4      394.06      379.39      4.75 o 
  -2   6   4       48.89       59.40      2.64 o 
  -1   6   4        8.60       10.49      1.36 o 
   0   6   4        3.72        2.01      1.19 o 
   1   6   4        8.29       16.15      2.43 o 
   2   6   4      643.69      608.04      5.44 o 
   3   6   4       17.01       19.32      1.13 o 
   4   6   4      355.51      323.52      3.94 o 
   5   6   4      108.95      108.40      2.14 o 
   6   6   4       56.71       49.74      1.59 o 
   7   6   4      741.27      678.81      5.71 o 
   8   6   4       77.45       80.39      1.92 o 
   9   6   4      245.88      233.77      3.63 o 
  10   6   4      136.30      126.32      2.74 o 
  11   6   4      110.04      106.97      2.59 o 
  12   6   4       49.73       45.87      2.05 o 
  13   6   4       50.97       54.38      2.45 o 
  14   6   4       12.54       14.17      1.91 o 
  15   6   4       16.36       15.59      2.05 o 
  16   6   4       68.60       71.97      3.36 o 
  17   6   4       47.21       45.95      4.10 o 
  18   6   4        5.61        7.49      1.97 o 
  19   6   4        0.03       -1.08      1.79 o 
 -18   7   4      180.82      201.26      7.54 o 
 -17   7   4      291.51      301.11     15.54 o 
 -16   7   4       40.18       47.02      4.52 o 
 -15   7   4       26.71       27.72      2.70 o 
 -14   7   4       27.30       37.82      3.64 o 
 -13   7   4       12.61       11.96      2.11 o 
 -12   7   4        2.21        3.23      1.78 o 
 -11   7   4        6.99        1.73      1.67 o 
 -10   7   4        1.73        4.13      1.78 o 
  -9   7   4       87.32       88.54      3.30 o 
  -8   7   4        1.08        4.48      1.62 o 
  -7   7   4       24.68       21.05      2.11 o 
  -6   7   4      427.05      429.04      8.38 o 
  -5   7   4      167.89      165.82      4.04 o 
  -4   7   4      134.06      129.02      4.12 o 
  -3   7   4      746.27      693.12      9.97 o 
  -2   7   4        6.29        8.45      1.79 o 
  -1   7   4      376.77      370.33      5.44 o 
   0   7   4      127.04      119.35      4.53 o 
   1   7   4       43.06       44.07      2.21 o 
   2   7   4      133.19      130.21      2.94 o 
   3   7   4       45.60       33.92      1.84 o 
   4   7   4        3.79        5.32      1.12 o 
   5   7   4      205.40      202.20      3.29 o 
   6   7   4       37.78       36.04      1.48 o 
   7   7   4       76.31       71.19      1.88 o 
   8   7   4       41.07       36.81      1.88 o 
   9   7   4        0.56        0.47      1.00 o 
  10   7   4       17.56       19.17      1.54 o 
  11   7   4       70.73       75.29      3.44 o 
  12   7   4       19.24       18.89      1.62 o 
  13   7   4      179.74      182.07      3.57 o 
  14   7   4       15.37       17.82      2.12 o 
  15   7   4       31.95       31.78      2.89 o 
  16   7   4       10.47       12.47      2.07 o 
  17   7   4        4.78        8.68      4.51 o 
  18   7   4       40.36       44.38      7.32 o 
 -16   8   4        0.21        3.99      2.64 o 
 -15   8   4        2.64        1.88      2.64 o 
 -14   8   4        0.03        4.64      2.07 o 
 -13   8   4        1.56       -0.80      1.88 o 
 -12   8   4       37.39       38.16      4.07 o 
 -11   8   4        1.76       -0.19      1.77 o 
 -10   8   4       16.10       10.71      2.11 o 
  -9   8   4       14.31       14.46      3.42 o 
  -8   8   4       13.15       17.80      2.22 o 
  -7   8   4        2.28        3.19      1.94 o 
  -6   8   4      524.81      495.61      8.80 o 
  -5   8   4        3.40        5.07      2.06 o 
  -4   8   4      518.49      508.05      8.56 o 
  -3   8   4      117.23      121.85      4.17 o 
  -2   8   4        1.16        5.63      1.79 o 
  -1   8   4      516.40      503.09      9.90 o 
   0   8   4      183.97      175.36      3.80 o 
   1   8   4        2.28        3.87      1.19 o 
   2   8   4       17.54       19.73      1.85 o 
   3   8   4        0.02        0.25      1.14 o 
   4   8   4       93.32       93.55      3.12 o 
   5   8   4       28.84       23.58      1.51 o 
   6   8   4      100.34      100.30      2.42 o 
   7   8   4       22.60       21.63      2.05 o 
   8   8   4       12.93       12.90      1.42 o 
   9   8   4       49.47       49.83      2.18 o 
  10   8   4       40.51       45.21      2.12 o 
  11   8   4       58.40       59.77      2.62 o 
  12   8   4       87.58       96.78      2.84 o 
  13   8   4        3.99        3.71      2.54 o 
  14   8   4       31.93       37.33      3.85 o 
  15   8   4       32.09       29.98      3.66 o 
  16   8   4       47.67       48.15      4.51 o 
 -14   9   4       36.78       34.37      3.06 o 
 -13   9   4        1.38        2.44      2.49 o 
 -12   9   4        0.74        1.96      2.27 o 
 -11   9   4       15.03       16.92      2.69 o 
 -10   9   4        3.39        2.15      2.22 o 
  -9   9   4       10.43       16.72      2.65 o 
  -8   9   4        1.97       -0.94      1.84 o 
  -7   9   4        0.02       -0.12      1.90 o 
  -6   9   4       17.27       15.31      2.44 o 
  -5   9   4        0.22        4.20      2.18 o 
  -4   9   4      187.37      202.42      5.42 o 
  -3   9   4      651.38      576.30      9.43 o 
  -2   9   4       68.34       69.56      4.51 o 
  -1   9   4      524.53      497.07      8.56 o 
   0   9   4       68.06       67.39      3.51 o 
   1   9   4        5.53        4.75      1.38 o 
   2   9   4        0.91        3.02      1.32 o 
   3   9   4        0.94        1.07      1.25 o 
   4   9   4        1.19       -0.30      1.21 o 
   5   9   4        4.09        4.15      1.27 o 
   6   9   4        7.96       10.48      1.49 o 
   7   9   4       13.12       12.02      1.51 o 
   8   9   4        6.81        7.14      1.82 o 
   9   9   4        3.00        3.56      1.71 o 
  10   9   4       16.41       14.95      2.10 o 
  11   9   4        0.06        0.99      2.79 o 
  12   9   4       84.71      105.45      9.58 o 
  13   9   4      136.56      132.53      5.87 o 
  14   9   4       48.82       62.53      7.32 o 
 -11  10   4        0.26        1.36      2.34 o 
 -10  10   4        5.23        3.67      3.92 o 
  -9  10   4        0.50        2.87      2.27 o 
  -8  10   4        2.79       -2.06      2.06 o 
  -7  10   4        9.30       10.10      4.37 o 
  -6  10   4       44.37       51.24      4.04 o 
  -5  10   4      116.92      118.14      4.61 o 
  -4  10   4       43.44       35.28      3.20 o 
  -3  10   4      400.44      374.06      7.70 o 
  -2  10   4       29.82       23.94      2.71 o 
  -1  10   4       15.22       10.04      2.55 o 
   0  10   4        6.31        5.07      1.58 o 
   1  10   4        2.16        3.36      1.71 o 
   2  10   4       13.29       16.00      2.02 o 
   3  10   4        7.83       11.21      1.75 o 
   4  10   4       74.19       81.28      3.13 o 
   5  10   4       16.81       20.68      1.99 o 
   6  10   4       16.29       18.74      2.24 o 
   7  10   4        0.05        2.89      1.99 o 
   8  10   4       81.93       90.13      3.67 o 
   9  10   4        0.03       -1.65      2.68 o 
  10  10   4        0.05        1.97      4.23 o 
  11  10   4      130.58      150.48      6.67 o 
  -7  11   4        0.01        1.17      2.31 o 
  -6  11   4        1.44        1.22      2.44 o 
  -5  11   4       43.48       50.98      3.74 o 
  -4  11   4       44.86       42.25      3.63 o 
  -3  11   4        0.25       -0.51      2.22 o 
  -2  11   4      141.73      129.11     14.25 o 
  -1  11   4        0.09       -0.36      1.97 o 
   0  11   4        2.48        2.69      2.16 o 
   1  11   4       26.11       31.43      3.29 o 
   2  11   4        5.52        6.33      2.07 o 
   3  11   4       33.10       29.73      2.72 o 
   4  11   4        9.25       12.06      3.96 o 
   5  11   4       88.83      100.96      4.39 o 
   6  11   4        0.22       -1.49      1.78 o 
   7  11   4        6.95       16.54      3.66 o 
 -22   1   5        0.41        5.03      2.17 o 
 -21   1   5        1.36        1.85      2.00 o 
 -20   1   5        0.67       -1.75      1.75 o 
 -19   1   5        9.93       13.05      2.17 o 
 -18   1   5       77.97       74.66      4.51 o 
 -17   1   5       12.28       10.48      1.93 o 
 -16   1   5       73.06       69.12      3.23 o 
 -15   1   5      993.56      849.25     11.99 o 
 -14   1   5       63.84       64.85      2.25 o 
 -13   1   5       47.32       37.25      1.73 o 
 -12   1   5      260.88      239.88      3.89 o 
 -11   1   5       11.63       17.29      1.28 o 
 -10   1   5      148.99      138.60      2.03 o 
  -9   1   5      199.72      202.21      2.44 o 
  -8   1   5        0.57        0.34      0.63 o 
  -7   1   5       33.02       43.26      1.39 o 
  -6   1   5       50.76       42.02      1.42 o 
  -5   1   5      344.74      306.12      3.47 o 
  -4   1   5      111.92      111.48      2.26 o 
  -3   1   5       42.76       38.39      1.24 o 
  -2   1   5        7.70        5.32      0.69 o 
  -1   1   5      864.18      952.71      7.38 o 
   0   1   5        5.81        8.29      0.77 o 
   1   1   5     1405.64     1530.16     11.90 o 
   2   1   5       16.39       14.70      0.84 o 
   3   1   5        0.03        1.46      0.57 o 
   4   1   5       59.19       72.88      1.79 o 
   5   1   5       15.56       17.64      1.40 o 
   6   1   5        0.27        0.71      0.93 o 
   7   1   5      709.25      685.68      6.98 o 
   8   1   5       90.71       91.60      2.79 o 
   9   1   5     1976.05     1899.96     19.12 o 
  10   1   5        4.57        8.58      1.40 o 
  11   1   5      128.10      134.22      3.57 o 
  12   1   5      171.13      169.40      4.60 o 
  13   1   5       20.66       21.03      2.15 o 
  14   1   5        5.64        3.45      1.50 o 
  15   1   5       44.83       42.49      2.97 o 
  16   1   5      102.04      100.59      4.02 o 
  17   1   5       26.50       31.54      2.80 o 
  18   1   5        0.68       -2.16      2.16 o 
  19   1   5       35.22       39.72      5.21 o 
  20   1   5       11.41        4.79      2.39 o 
  21   1   5        0.47        1.79      2.16 o 
  22   1   5       20.23       20.57      4.79 o 
 -21   2   5        7.27        6.93      2.49 o 
 -20   2   5        9.53        6.62      2.38 o 
 -19   2   5        1.76        0.74      1.94 o 
 -18   2   5        0.01        1.60      2.11 o 
 -17   2   5        4.37        6.48      2.15 o 
 -16   2   5       49.58       43.03      3.19 o 
 -15   2   5        0.71        0.22      1.32 o 
 -14   2   5       94.19       80.59      3.38 o 
 -13   2   5       67.03       52.29      2.28 o 
 -12   2   5      141.36      131.78      3.33 o 
 -11   2   5        1.87        2.16      1.26 o 
 -10   2   5        3.53        3.59      1.48 o 
  -9   2   5       95.41       88.17      2.62 o 
  -8   2   5      100.60       83.23      2.04 o 
  -7   2   5      549.68      542.67      5.74 o 
  -6   2   5        1.49       -0.54      0.71 o 
  -5   2   5        8.06        5.53      1.07 o 
  -4   2   5        2.26        3.69      0.96 o 
  -3   2   5      233.44      228.17      2.88 o 
  -2   2   5       13.13       11.61      0.86 o 
  -1   2   5      569.77      584.19      5.01 o 
   0   2   5       70.90       73.51      2.02 o 
   1   2   5      554.40      596.77      5.10 o 
   2   2   5       64.50       65.00      1.75 o 
   3   2   5       97.27       95.02      1.77 o 
   4   2   5       44.10       37.36      1.44 o 
   5   2   5      314.02      313.11      4.60 o 
   6   2   5        2.30        0.33      0.94 o 
   7   2   5      240.30      243.40      3.58 o 
   8   2   5      497.38      491.78      6.77 o 
   9   2   5      198.32      184.39      3.92 o 
  10   2   5      333.19      314.26      5.40 o 
  11   2   5      134.98      128.67      3.82 o 
  12   2   5      100.32      103.23      4.07 o 
  13   2   5        0.24       -1.22      1.22 o 
  14   2   5        9.53        8.20      1.84 o 
  15   2   5       43.95       42.09      3.15 o 
  16   2   5       13.08        9.18      2.00 o 
  17   2   5       46.80       36.97      2.97 o 
  18   2   5       69.02       64.44      4.00 o 
  19   2   5        4.63        4.80      2.10 o 
  20   2   5       25.94       25.58      3.48 o 
  21   2   5       28.01       27.60      5.63 o 
 -21   3   5        8.29       16.38      2.96 o 
 -20   3   5        9.41       11.22      2.61 o 
 -19   3   5       10.61        8.45      2.52 o 
 -18   3   5       70.12       63.96      3.96 o 
 -17   3   5        1.66        4.36      1.79 o 
 -16   3   5        4.49        5.37      1.56 o 
 -15   3   5        7.32        3.47      1.54 o 
 -14   3   5        3.66        4.20      1.74 o 
 -13   3   5        0.25        1.40      1.41 o 
 -12   3   5       39.01       45.65      2.56 o 
 -11   3   5       10.39        7.50      1.58 o 
 -10   3   5      189.78      185.54      4.23 o 
  -9   3   5      113.59      103.20      2.98 o 
  -8   3   5      653.48      645.28      7.83 o 
  -7   3   5      238.84      248.48      4.25 o 
  -6   3   5     2340.46     2319.12     17.36 o 
  -5   3   5      811.81      750.56      7.47 o 
  -4   3   5        0.11       -0.01      0.73 o 
  -3   3   5       10.66        8.77      0.84 o 
  -2   3   5        7.12       10.95      1.03 o 
  -1   3   5      124.97      114.49      1.88 o 
   0   3   5      166.26      169.65      2.21 o 
   1   3   5       92.89       80.99      1.56 o 
   2   3   5      325.32      330.81      3.67 o 
   3   3   5      417.28      440.40      4.15 o 
   4   3   5      529.85      555.10      5.40 o 
   5   3   5        5.37        2.59      0.73 o 
   6   3   5       35.33       34.65      2.20 o 
   7   3   5      250.79      238.29      4.35 o 
   8   3   5       92.39       92.00      2.44 o 
   9   3   5       83.58       71.72      2.81 o 
  10   3   5     1029.96     1001.03     11.66 o 
  11   3   5      624.43      640.43      9.78 o 
  12   3   5      196.31      177.55      4.74 o 
  13   3   5       12.30       10.10      1.89 o 
  14   3   5       33.80       31.33      2.59 o 
  15   3   5      180.66      176.39      5.07 o 
  16   3   5      105.26       89.49      3.92 o 
  17   3   5        0.00        0.73      1.75 o 
  18   3   5        0.89        4.34      2.01 o 
  19   3   5       26.95       19.31      2.64 o 
  20   3   5        9.20        5.17      2.06 o 
  21   3   5       34.93       38.73      3.98 o 
 -20   4   5       80.14       82.21      4.71 o 
 -19   4   5        1.91        1.60      2.57 o 
 -18   4   5        0.04        0.48      1.82 o 
 -17   4   5       17.14       22.88      3.53 o 
 -16   4   5       89.76       83.08      3.41 o 
 -15   4   5       43.80       49.90      2.84 o 
 -14   4   5       30.84       21.12      2.11 o 
 -13   4   5        0.85        2.27      1.50 o 
 -12   4   5       62.29       69.18      2.88 o 
 -11   4   5       17.11       15.58      1.86 o 
 -10   4   5       10.23       12.06      1.72 o 
  -9   4   5       67.78       79.65      2.81 o 
  -8   4   5       12.28       16.13      1.71 o 
  -7   4   5        7.21        9.27      1.51 o 
  -6   4   5     1259.87     1177.17     12.34 o 
  -5   4   5      249.37      241.72      4.92 o 
  -4   4   5      344.07      324.02      4.92 o 
  -3   4   5        8.61       13.16      0.91 o 
  -2   4   5       58.06       61.35      1.61 o 
  -1   4   5      211.05      217.93      2.73 o 
   0   4   5      461.58      501.35      4.58 o 
   1   4   5       45.44       40.03      1.23 o 
   2   4   5       33.22       28.05      1.11 o 
   3   4   5       60.51       75.71      1.71 o 
   4   4   5       24.80       31.60      1.28 o 
   5   4   5        0.35       -0.07      0.71 o 
   6   4   5       13.35       18.11      1.85 o 
   7   4   5      278.89      258.54      4.45 o 
   8   4   5       29.23       28.15      1.85 o 
   9   4   5      198.98      188.44      3.86 o 
  10   4   5      337.92      319.90      6.37 o 
  11   4   5       47.01       42.29      5.57 o 
  12   4   5       18.82       17.33      5.21 o 
  13   4   5      251.72      243.32      6.87 o 
  14   4   5      266.92      256.50     14.79 o 
  15   4   5        7.80        5.75      1.77 o 
  16   4   5        8.54        5.06      1.89 o 
  17   4   5        3.98        2.26      2.19 o 
  18   4   5       38.81       50.31      7.41 o 
  19   4   5       54.26       56.96      3.78 o 
  20   4   5        1.93        1.93      2.09 o 
 -19   5   5       14.09       17.50      3.51 o 
 -18   5   5       83.61       88.93      4.53 o 
 -17   5   5       17.80       19.77      2.89 o 
 -16   5   5       40.53       35.73      2.76 o 
 -15   5   5       19.74       23.56      2.38 o 
 -14   5   5        0.76        3.26      2.07 o 
 -13   5   5       46.45       58.95      3.01 o 
 -12   5   5        3.85        4.46      1.65 o 
 -11   5   5       54.72       58.47      2.95 o 
 -10   5   5      338.04      340.38      5.76 o 
  -9   5   5        2.56        1.54      1.50 o 
  -8   5   5     1196.35     1133.03     12.45 o 
  -7   5   5        4.80        4.03      1.50 o 
  -6   5   5     1397.36     1382.61     14.35 o 
  -5   5   5      463.39      455.83      6.40 o 
  -4   5   5      119.86      110.86      3.13 o 
  -3   5   5      150.85      145.73      3.40 o 
  -2   5   5       49.22       45.88      2.17 o 
  -1   5   5       25.86       28.39      1.85 o 
   0   5   5       97.78       93.06      2.04 o 
   1   5   5        7.06        5.23      0.93 o 
   2   5   5      149.90      123.30      2.38 o 
   3   5   5       56.06       62.15      1.87 o 
   4   5   5       11.12        8.45      1.78 o 
   5   5   5      125.39      123.59      3.24 o 
   6   5   5       36.47       43.41      2.15 o 
   7   5   5       36.50       23.07      1.55 o 
   8   5   5      223.80      227.71      4.80 o 
   9   5   5       19.73       19.25      1.74 o 
  10   5   5      192.19      197.16      4.08 o 
  11   5   5       11.43       16.39      2.04 o 
  12   5   5       26.37       21.31      2.22 o 
  13   5   5        0.61        4.32      1.66 o 
  14   5   5        9.27       11.07      2.06 o 
  15   5   5      115.23      110.24      4.31 o 
  16   5   5      124.28      121.37      5.10 o 
  17   5   5        0.11        2.17      1.81 o 
  18   5   5       54.55       70.96      4.12 o 
  19   5   5       25.59       24.07      2.68 o 
 -18   6   5       15.65       21.36      3.66 o 
 -17   6   5       56.82       65.79      4.11 o 
 -16   6   5       97.05      108.88      4.14 o 
 -15   6   5        3.09        3.52      2.07 o 
 -14   6   5       25.27       22.07      2.39 o 
 -13   6   5       22.17       21.14      3.95 o 
 -12   6   5        3.43        1.50      1.75 o 
 -11   6   5       52.30       52.12      2.95 o 
 -10   6   5       22.29       26.03      2.27 o 
  -9   6   5       11.98       13.85      1.93 o 
  -8   6   5      246.83      230.87      4.75 o 
  -7   6   5       67.08       64.98      2.96 o 
  -6   6   5      423.46      391.35      6.09 o 
  -5   6   5       19.55       25.02      2.28 o 
  -4   6   5      639.72      633.50      8.33 o 
  -3   6   5        1.01       -0.62      1.32 o 
  -2   6   5       28.32       30.91      2.07 o 
  -1   6   5        4.62        3.89      1.33 o 
   0   6   5        7.99       10.43      1.63 o 
   1   6   5       43.09       47.23      2.10 o 
   2   6   5      111.38      109.08      2.98 o 
   3   6   5      106.83      113.90      4.20 o 
   4   6   5      279.97      277.02      5.00 o 
   5   6   5        1.60        2.15      0.91 o 
   6   6   5      357.89      365.14      5.66 o 
   7   6   5       34.04       29.57      1.65 o 
   8   6   5      278.12      287.68      6.82 o 
   9   6   5      145.22      151.49      3.31 o 
  10   6   5        2.75        1.22      1.19 o 
  11   6   5      105.17      105.59      3.90 o 
  12   6   5       72.67       76.76      3.16 o 
  13   6   5       39.01       37.93      2.22 o 
  14   6   5       14.24       16.85      2.08 o 
  15   6   5       51.00       50.04      3.82 o 
  16   6   5        6.01        4.33      1.79 o 
  17   6   5        2.72        1.02      1.80 o 
  18   6   5        2.12        5.82      2.11 o 
 -17   7   5        8.02        4.50      3.59 o 
 -16   7   5       56.72       52.55      3.70 o 
 -15   7   5       26.40       31.07      2.82 o 
 -14   7   5       12.33       15.32      2.39 o 
 -13   7   5        9.98       13.44      2.24 o 
 -12   7   5        1.99        2.52      1.88 o 
 -11   7   5        4.66        5.77      1.93 o 
 -10   7   5        0.77       -0.10      1.71 o 
  -9   7   5        0.17        1.91      1.68 o 
  -8   7   5      203.26      197.91      4.64 o 
  -7   7   5        6.77        7.66      1.83 o 
  -6   7   5      210.11      216.63      6.87 o 
  -5   7   5      167.26      159.11      4.04 o 
  -4   7   5      143.45      147.03      4.51 o 
  -3   7   5      187.14      177.87      4.71 o 
  -2   7   5        0.23        1.53      1.55 o 
  -1   7   5      334.03      331.07      7.39 o 
   0   7   5        1.26        3.39      1.31 o 
   1   7   5        0.02        0.70      1.13 o 
   2   7   5      145.63      121.76      2.94 o 
   3   7   5       97.30       87.86      2.40 o 
   4   7   5      184.56      163.48      3.10 o 
   5   7   5       19.71       19.91      1.64 o 
   6   7   5       54.11       56.23      2.30 o 
   7   7   5      196.50      186.88      3.49 o 
   8   7   5       57.98       68.59      2.19 o 
   9   7   5       18.29       13.18      1.46 o 
  10   7   5        6.21        5.31      1.23 o 
  11   7   5        4.35        4.69      1.35 o 
  12   7   5       14.11       12.76      1.67 o 
  13   7   5        0.36        0.14      1.54 o 
  14   7   5       34.30       30.87      2.24 o 
  15   7   5       34.30       37.66      2.44 o 
  16   7   5       14.41       18.05      2.34 o 
  17   7   5       51.10       51.90      3.26 o 
 -15   8   5      154.67      148.72      5.94 o 
 -14   8   5       31.37       32.82      2.96 o 
 -13   8   5        3.75        3.92      2.08 o 
 -12   8   5       14.23       16.59      2.60 o 
 -11   8   5        9.52       11.66      2.24 o 
 -10   8   5       10.35       10.06      2.28 o 
  -9   8   5       55.71       59.96      3.31 o 
  -8   8   5        8.45        4.30      1.88 o 
  -7   8   5      110.06      113.79      3.76 o 
  -6   8   5        4.82        3.31      2.24 o 
  -5   8   5       18.96       18.35      2.43 o 
  -4   8   5       17.51       16.16      2.15 o 
  -3   8   5       86.37       84.62      3.73 o 
  -2   8   5      108.57      104.77      4.00 o 
  -1   8   5      162.75      156.36      4.60 o 
   0   8   5       48.33       55.32      3.24 o 
   1   8   5       33.12       27.55      2.17 o 
   2   8   5      160.34      157.57      3.50 o 
   3   8   5      129.15      120.57      3.12 o 
   4   8   5       49.99       50.11      2.66 o 
   5   8   5       29.60       27.20      2.18 o 
   6   8   5       40.63       39.07      2.05 o 
   7   8   5      168.48      159.70      3.35 o 
   8   8   5       28.57       26.67      1.87 o 
   9   8   5       35.26       35.25      2.09 o 
  10   8   5        7.25        6.88      1.62 o 
  11   8   5        1.51       -1.38      1.54 o 
  12   8   5        8.66       11.72      1.97 o 
  13   8   5       44.86       55.70      3.12 o 
  14   8   5       28.10       33.09      3.16 o 
  15   8   5       49.43       51.72      8.45 o 
 -13   9   5        0.15        1.69      2.23 o 
 -12   9   5        5.12        7.37      2.32 o 
 -11   9   5       61.12       62.68      4.88 o 
 -10   9   5       28.08       29.09      3.25 o 
  -9   9   5        6.77        7.17      4.75 o 
  -8   9   5       93.88       89.14      4.21 o 
  -7   9   5       11.65        4.32      2.28 o 
  -6   9   5        0.77        1.35      2.06 o 
  -5   9   5       29.97       28.63      2.93 o 
  -4   9   5       64.49       57.49      3.58 o 
  -3   9   5      154.19      136.64      6.30 o 
  -2   9   5      106.60      109.24      4.27 o 
  -1   9   5      185.34      166.56      4.97 o 
   0   9   5      118.33      111.30      3.65 o 
   1   9   5      136.03      133.03      3.89 o 
   2   9   5        0.67        1.17      1.45 o 
   3   9   5      174.30      163.91      4.91 o 
   4   9   5       46.38       46.47      2.38 o 
   5   9   5       12.88       11.94      1.74 o 
   6   9   5       25.13       29.90      2.18 o 
   7   9   5       39.47       39.44      2.16 o 
   8   9   5        0.02        0.63      1.38 o 
   9   9   5        1.49        1.57      1.39 o 
  10   9   5       25.19       27.56      2.55 o 
  11   9   5       16.54       22.44      3.52 o 
  12   9   5       43.13       47.04      6.48 o 
  13   9   5       34.99       45.07      6.76 o 
  -9  10   5        0.48        0.68      2.69 o 
  -8  10   5       38.21       44.35      4.88 o 
  -7  10   5       18.71       24.64      3.03 o 
  -6  10   5        1.58        2.39      2.31 o 
  -5  10   5        9.05        5.14      2.70 o 
  -4  10   5        1.14        1.06      2.22 o 
  -3  10   5       13.96       12.12      2.43 o 
  -2  10   5       75.89       81.32      4.32 o 
  -1  10   5      319.86      298.03     12.01 o 
   0  10   5        2.53        4.76      1.84 o 
   1  10   5       54.13       39.12      4.32 o 
   2  10   5        3.03        3.34      1.71 o 
   3  10   5      146.17      141.25      4.17 o 
   4  10   5        6.85        4.11      1.91 o 
   5  10   5       83.13       98.93      5.06 o 
   6  10   5       94.70      100.01      3.82 o 
   7  10   5       12.13       12.64      5.12 o 
   8  10   5       44.65       46.53      3.06 o 
   9  10   5       17.45       20.31      2.48 o 
  -3  11   5      113.32       95.28      4.76 o 
  -2  11   5        1.84        5.45      2.44 o 
  -1  11   5      241.43      218.39      5.42 o 
   0  11   5       28.08       34.66      3.24 o 
   1  11   5        4.03        6.15      2.31 o 
   2  11   5       44.00       51.78      3.67 o 
   3  11   5       50.06       49.92      3.83 o 
 -21   0   6        0.21       -0.98      2.88 o 
 -20   0   6        8.30        4.68      3.38 o 
 -19   0   6        0.10       -1.41      2.59 o 
 -18   0   6       91.84       74.50      5.13 o 
 -17   0   6      229.96      204.10      7.16 o 
 -16   0   6       76.17       58.01      4.53 o 
 -15   0   6       34.64       28.57      3.48 o 
 -14   0   6      116.75       97.33      6.48 o 
 -13   0   6       19.16        9.63      2.39 o 
 -12   0   6      643.81      577.96     11.33 o 
 -11   0   6        1.24       -0.14      1.79 o 
 -10   0   6       10.18       11.02      1.36 o 
  -9   0   6      493.71      451.26      5.94 o 
  -8   0   6      166.44      151.54      3.15 o 
  -7   0   6     1509.17     1437.14     14.08 o 
  -6   0   6      810.10      793.27      8.67 o 
  -5   0   6       96.86       94.16      2.53 o 
  -4   0   6      117.19      111.87      2.60 o 
  -3   0   6      703.17      631.60      7.45 o 
  -2   0   6      667.03      643.58      7.44 o 
  -1   0   6       17.42       19.83      1.33 o 
   0   0   6        4.12       11.88      1.35 o 
   1   0   6      129.38      126.20      7.17 o 
   2   0   6      359.19      323.26      5.34 o 
   3   0   6        0.85        0.46      0.99 o 
   4   0   6       50.93       46.76      2.08 o 
   5   0   6        0.01       -0.76      1.28 o 
   6   0   6      340.56      344.28      7.74 o 
   7   0   6      697.66      652.11     15.91 o 
   8   0   6     2528.33     2525.08     34.99 o 
   9   0   6      385.24      396.50      8.94 o 
  10   0   6     2766.91     2759.02     49.29 o 
  11   0   6      576.88      548.96     11.33 o 
  12   0   6      503.40      491.28     11.55 o 
  13   0   6        0.06       -1.76      1.76 o 
  14   0   6       46.05       45.56      3.88 o 
  15   0   6       11.18        7.41      2.48 o 
  16   0   6        0.60        2.18      2.23 o 
  17   0   6        0.27       -1.59      2.23 o 
  18   0   6       89.53      104.82     10.14 o 
  19   0   6       81.73       89.01      7.89 o 
  20   0   6       69.82       73.24      7.32 o 
 -20   1   6        4.05        7.77      2.17 o 
 -19   1   6       64.60       71.09      3.62 o 
 -18   1   6        0.89       -0.21      1.78 o 
 -17   1   6        6.05        3.08      1.84 o 
 -16   1   6        0.00       -0.13      1.71 o 
 -15   1   6       84.91       80.47      3.48 o 
 -14   1   6       47.14       55.42      2.95 o 
 -13   1   6       36.74       35.53      2.52 o 
 -12   1   6        7.69        7.19      1.22 o 
 -11   1   6        1.03        1.30      1.04 o 
 -10   1   6        1.44        0.43      0.97 o 
  -9   1   6       45.45       45.80      1.59 o 
  -8   1   6      114.29      114.31      2.01 o 
  -7   1   6      209.55      197.46      2.78 o 
  -6   1   6      909.89      894.33      7.33 o 
  -5   1   6        0.57        0.43      0.79 o 
  -4   1   6       22.45       24.31      1.41 o 
  -3   1   6        1.85        3.52      0.72 o 
  -2   1   6       45.45       37.90      1.64 o 
  -1   1   6       38.96       51.26      1.50 o 
   0   1   6      106.81      111.84      2.12 o 
   1   1   6       90.84      105.79      2.01 o 
   2   1   6       79.40       74.42      1.73 o 
   3   1   6      353.84      364.71      4.55 o 
   4   1   6      131.04      134.78      2.89 o 
   5   1   6      167.55      165.44      3.65 o 
   6   1   6        7.73        8.37      1.27 o 
   7   1   6       11.71       13.05      1.53 o 
   8   1   6        3.34        6.89      1.62 o 
   9   1   6      344.73      354.61      5.93 o 
  10   1   6      228.58      234.37      5.49 o 
  11   1   6       48.37       46.87      2.57 o 
  12   1   6       93.71       92.22      3.32 o 
  13   1   6        3.17        0.82      1.34 o 
  14   1   6        0.01       -0.32      1.36 o 
  15   1   6       11.19       12.40      1.91 o 
  16   1   6       13.31       18.39      3.36 o 
  17   1   6        6.43        6.77      2.01 o 
  18   1   6        4.85        8.24      2.19 o 
  19   1   6        0.08        0.40      1.78 o 
  20   1   6       18.67       19.43      3.28 o 
 -20   2   6       31.08       42.18      3.71 o 
 -19   2   6       13.34       13.66      2.76 o 
 -18   2   6       86.68       78.21      4.39 o 
 -17   2   6       49.36       47.34      3.52 o 
 -16   2   6       30.58       25.37      2.76 o 
 -15   2   6       53.23       53.18      3.73 o 
 -14   2   6       16.91       17.98      1.74 o 
 -13   2   6        1.69        2.53      1.32 o 
 -12   2   6       16.06       14.88      1.77 o 
 -11   2   6       17.16       19.67      1.95 o 
 -10   2   6        1.00        1.18      1.26 o 
  -9   2   6      142.24      136.51      5.12 o 
  -8   2   6      136.10      148.82      4.88 o 
  -7   2   6       29.22       31.57      1.57 o 
  -6   2   6     1265.20     1209.45     10.06 o 
  -5   2   6       47.02       47.34      1.87 o 
  -4   2   6      203.45      188.61      4.52 o 
  -3   2   6        5.60        3.88      0.80 o 
  -2   2   6      223.68      214.85      2.76 o 
  -1   2   6      218.66      234.68      2.76 o 
   0   2   6      193.36      204.48      2.54 o 
   1   2   6      169.03      162.12      2.57 o 
   2   2   6        0.24       -0.67      0.71 o 
   3   2   6        1.45        3.98      0.76 o 
   4   2   6        0.32        0.32      0.74 o 
   5   2   6      338.55      306.12      5.02 o 
   6   2   6       20.24       22.95      1.72 o 
   7   2   6      108.91      100.12      6.22 o 
   8   2   6     1003.42      968.73     12.83 o 
   9   2   6      578.89      565.69      7.94 o 
  10   2   6     2057.21     2013.75     20.70 o 
  11   2   6       87.23       85.24      3.17 o 
  12   2   6        8.81        6.16      2.56 o 
  13   2   6      105.91       94.14      3.44 o 
  14   2   6       44.98       42.38      2.67 o 
  15   2   6       36.16       41.90      3.02 o 
  16   2   6        9.12        6.27      1.98 o 
  17   2   6        5.12        4.84      2.04 o 
  18   2   6       80.85       96.02      4.84 o 
  19   2   6       18.51       21.94      2.80 o 
  20   2   6       80.57       97.09      4.68 o 
 -20   3   6        0.01        4.42      2.37 o 
 -19   3   6       20.91       21.82      3.08 o 
 -18   3   6        0.08       -0.74      2.10 o 
 -17   3   6       39.86       38.27      3.45 o 
 -16   3   6        0.98        4.34      2.16 o 
 -15   3   6       17.26       16.78      2.16 o 
 -14   3   6       16.54       17.78      2.52 o 
 -13   3   6        5.33        9.08      1.76 o 
 -12   3   6       69.30       70.66      3.62 o 
 -11   3   6       41.85       49.37      2.56 o 
 -10   3   6       96.97       86.29      2.98 o 
  -9   3   6        1.42        2.77      1.32 o 
  -8   3   6      713.97      675.70      8.33 o 
  -7   3   6        0.23        1.68      1.59 o 
  -6   3   6     1070.59     1020.07      9.84 o 
  -5   3   6        9.38       12.87      1.20 o 
  -4   3   6      296.88      288.02      5.14 o 
  -3   3   6      260.62      247.80      3.25 o 
  -2   3   6       64.75       65.73      2.73 o 
  -1   3   6      134.47      138.57      2.13 o 
   0   3   6        0.82        1.64      0.77 o 
   1   3   6      340.41      375.78      3.71 o 
   2   3   6      112.86      110.91      1.94 o 
   3   3   6        0.29        0.79      0.68 o 
   4   3   6       16.58       24.42      1.67 o 
   5   3   6      157.40      144.07      3.42 o 
   6   3   6        2.27        0.98      1.07 o 
   7   3   6       23.94       18.65      1.65 o 
   8   3   6      205.74      198.97      4.30 o 
   9   3   6      329.60      335.07      5.75 o 
  10   3   6      188.31      196.51      4.42 o 
  11   3   6        1.58        1.62      1.34 o 
  12   3   6       26.25       24.15      2.14 o 
  13   3   6      128.01      114.16      4.21 o 
  14   3   6        2.20        2.40      2.09 o 
  15   3   6        0.42        0.51      2.04 o 
  16   3   6       25.89       28.09      2.80 o 
  17   3   6       17.27       15.08      2.43 o 
  18   3   6       65.94       67.08      4.11 o 
  19   3   6       35.99       36.96      3.34 o 
  20   3   6       34.91       35.13      3.45 o 
 -19   4   6        0.01       -1.80      2.27 o 
 -18   4   6       20.74       17.28      2.90 o 
 -17   4   6      135.07      143.05      4.44 o 
 -16   4   6       10.13       18.95      3.23 o 
 -15   4   6       42.45       45.16      2.84 o 
 -14   4   6        6.12        2.59      2.15 o 
 -13   4   6       88.05       77.28      3.29 o 
 -12   4   6       79.92       84.07      4.07 o 
 -11   4   6       33.15       35.11      2.36 o 
 -10   4   6       26.73       22.43      2.24 o 
  -9   4   6        2.61        2.92      1.47 o 
  -8   4   6        8.47        9.51      2.20 o 
  -7   4   6        0.50        1.84      1.39 o 
  -6   4   6      719.18      696.07      8.54 o 
  -5   4   6       41.03       42.58      2.25 o 
  -4   4   6      185.94      187.85      3.87 o 
  -3   4   6        0.16        2.57      1.23 o 
  -2   4   6      389.88      380.06      4.76 o 
  -1   4   6      427.22      431.27      4.90 o 
   0   4   6        7.02        6.10      0.98 o 
   1   4   6      478.12      513.31      4.66 o 
   2   4   6        8.15        9.77      0.93 o 
   3   4   6        1.86        2.09      0.98 o 
   4   4   6      115.68      116.07      2.76 o 
   5   4   6       38.85       36.88      2.06 o 
   6   4   6       19.61       24.68      1.88 o 
   7   4   6       30.12       28.44      1.96 o 
   8   4   6       22.15       20.99      1.85 o 
   9   4   6        5.31        5.17      1.46 o 
  10   4   6       51.05       41.75      2.81 o 
  11   4   6       20.16       23.77      2.38 o 
  12   4   6        0.86       -0.31      1.53 o 
  13   4   6       28.79       32.33      2.69 o 
  14   4   6        8.48        3.61      1.81 o 
  15   4   6       62.06       56.87      3.63 o 
  16   4   6        0.00       -0.01      1.77 o 
  17   4   6       23.17       14.00      2.37 o 
  18   4   6       15.14       26.39      2.98 o 
  19   4   6        5.00        5.58      2.24 o 
 -18   5   6        2.90        8.16      5.04 o 
 -17   5   6        9.00       10.20      2.31 o 
 -16   5   6       27.91       27.28      2.67 o 
 -15   5   6        1.59       -0.64      1.85 o 
 -14   5   6        0.72        3.39      1.95 o 
 -13   5   6       16.20       18.04      2.44 o 
 -12   5   6        8.91        7.18      1.85 o 
 -11   5   6       12.91       11.08      1.86 o 
 -10   5   6       75.29       79.09      3.33 o 
  -9   5   6       44.68       45.85      2.64 o 
  -8   5   6       59.42       56.35      2.82 o 
  -7   5   6       46.87       47.94      2.60 o 
  -6   5   6       14.91       17.33      2.03 o 
  -5   5   6      634.31      590.45      7.81 o 
  -4   5   6      231.46      227.54      4.46 o 
  -3   5   6      567.01      557.98     10.94 o 
  -2   5   6        3.03        5.24      1.43 o 
  -1   5   6      301.15      278.80      4.90 o 
   0   5   6       12.58        8.27      1.20 o 
   1   5   6      115.36       97.47      2.39 o 
   2   5   6      194.11      175.72      2.95 o 
   3   5   6        5.10        1.78      0.84 o 
   4   5   6        9.49        3.87      1.01 o 
   5   5   6       93.61       74.38      2.98 o 
   6   5   6       22.69       20.00      1.55 o 
   7   5   6      131.13      142.16      3.62 o 
   8   5   6       11.38        8.92      1.52 o 
   9   5   6       91.03       87.77      3.55 o 
  10   5   6       87.14       77.08      3.60 o 
  11   5   6        1.97        0.42      1.53 o 
  12   5   6        5.02        2.46      1.48 o 
  13   5   6       12.87        6.35      4.21 o 
  14   5   6        8.42        9.61      2.86 o 
  15   5   6      158.07      149.24     18.53 o 
  16   5   6      121.77      121.47      7.35 o 
  17   5   6       71.32       79.31      4.27 o 
  18   5   6        1.27        0.73      2.03 o 
 -17   6   6       18.09       12.67      2.47 o 
 -16   6   6       81.45       92.62      4.07 o 
 -15   6   6       14.86       15.83      2.42 o 
 -14   6   6        3.91        3.40      1.95 o 
 -13   6   6       10.59       14.30      2.27 o 
 -12   6   6       26.30       28.61      2.59 o 
 -11   6   6       33.18       35.69      2.66 o 
 -10   6   6       38.25       41.86      2.73 o 
  -9   6   6      144.70      147.09      4.08 o 
  -8   6   6      104.79       97.96      3.41 o 
  -7   6   6       47.94       49.30      2.77 o 
  -6   6   6        2.06       -0.41      1.51 o 
  -5   6   6        0.69        0.86      1.45 o 
  -4   6   6       77.85       76.46      3.05 o 
  -3   6   6        0.01        1.41      1.87 o 
  -2   6   6       16.71       15.77      1.79 o 
  -1   6   6       19.12       23.24      2.36 o 
   0   6   6       17.95        7.81      1.56 o 
   1   6   6        9.58        7.77      1.35 o 
   2   6   6       21.66       19.57      1.66 o 
   3   6   6      211.17      186.73      4.32 o 
   4   6   6        4.35        2.83      1.40 o 
   5   6   6      106.35       88.84      3.16 o 
   6   6   6        0.38        2.32      1.08 o 
   7   6   6      138.51      129.06      3.13 o 
   8   6   6       23.35       22.64      2.19 o 
   9   6   6        0.89        0.39      0.99 o 
  10   6   6      156.41      144.26      3.88 o 
  11   6   6        1.02        2.25      1.45 o 
  12   6   6       61.63       65.62      3.16 o 
  13   6   6       64.80       67.82      3.27 o 
  14   6   6        0.03       -0.72      1.77 o 
  15   6   6        3.26        5.46      2.11 o 
  16   6   6        0.43        0.61      1.91 o 
  17   6   6        0.11       -0.05      1.88 o 
 -15   7   6       25.20       23.78      2.77 o 
 -14   7   6        0.03       -1.88      1.88 o 
 -13   7   6       66.32       88.49      4.07 o 
 -12   7   6        6.41        6.98      2.09 o 
 -11   7   6       17.47       21.83      2.48 o 
 -10   7   6        5.18        4.01      2.14 o 
  -9   7   6        1.28        4.04      1.78 o 
  -8   7   6       75.76       78.95      4.59 o 
  -7   7   6        7.84        9.30      2.00 o 
  -6   7   6       25.70       21.87      2.25 o 
  -5   7   6       36.18       39.10      2.60 o 
  -4   7   6        0.26       -0.16      1.82 o 
  -3   7   6        5.54        4.28      1.64 o 
  -2   7   6       44.18       38.66      2.76 o 
  -1   7   6       11.91       11.08      1.98 o 
   0   7   6      208.86      205.91      4.51 o 
   1   7   6        2.38        2.97      1.34 o 
   2   7   6        4.19        5.51      1.30 o 
   3   7   6       45.16       36.71      2.48 o 
   4   7   6       56.28       48.63      3.25 o 
   5   7   6        2.27       -0.06      1.27 o 
   6   7   6      134.82      127.68      3.37 o 
   7   7   6        1.03        0.80      1.00 o 
   8   7   6        0.62        0.60      1.39 o 
   9   7   6       29.29       31.64      2.53 o 
  10   7   6       23.91       25.73      2.38 o 
  11   7   6        8.01        8.47      1.92 o 
  12   7   6       12.69       11.28      1.71 o 
  13   7   6       30.51       33.93      2.39 o 
  14   7   6        0.01       -0.17      1.47 o 
  15   7   6       50.85       50.85      2.91 o 
 -13   8   6      114.50      133.62      4.64 o 
 -12   8   6       39.17       39.59      3.17 o 
 -11   8   6        5.04        9.50      3.50 o 
 -10   8   6       55.48       51.99      4.03 o 
  -9   8   6       14.83       11.81      2.27 o 
  -8   8   6       22.65       18.10      2.32 o 
  -7   8   6        3.39        4.31      2.11 o 
  -6   8   6       11.21       18.06      2.36 o 
  -5   8   6        5.50        6.60      2.14 o 
  -4   8   6      153.39      162.27      4.93 o 
  -3   8   6       11.83       12.49      2.27 o 
  -2   8   6       61.92       59.33      3.46 o 
  -1   8   6       14.28       16.50      2.36 o 
   0   8   6        0.33        0.64      1.30 o 
   1   8   6       41.96       37.73      2.52 o 
   2   8   6        0.20        2.17      1.81 o 
   3   8   6        8.34        6.93      1.77 o 
   4   8   6       86.90       88.68      3.09 o 
   5   8   6       36.32       37.23      2.32 o 
   6   8   6        3.24        1.64      1.09 o 
   7   8   6       39.32       32.80      2.12 o 
   8   8   6      278.88      281.92      6.16 o 
   9   8   6       40.23       46.67      3.01 o 
  10   8   6       39.14       39.09      2.78 o 
  11   8   6       47.85       53.64      3.20 o 
  12   8   6        8.33        7.01      2.03 o 
  13   8   6       25.37       27.54      4.33 o 
 -10   9   6       17.53       20.81      2.76 o 
  -9   9   6        0.27       -0.72      2.27 o 
  -8   9   6        0.01       -0.88      3.00 o 
  -7   9   6        6.58        4.83      2.38 o 
  -6   9   6       29.90       27.92      2.98 o 
  -5   9   6        5.09        2.62      2.94 o 
  -4   9   6        5.97        6.81      2.22 o 
  -3   9   6       61.01       71.80      4.00 o 
  -2   9   6       25.87       29.32      2.87 o 
  -1   9   6       59.38       54.51      3.09 o 
   0   9   6        0.30        1.27      1.62 o 
   1   9   6        1.96        1.33      1.64 o 
   2   9   6       34.70       39.65      3.24 o 
   3   9   6        4.59        4.35      2.06 o 
   4   9   6        0.03        5.44      1.98 o 
   5   9   6       25.24       26.03      2.52 o 
   6   9   6       95.34       86.30      3.29 o 
   7   9   6        3.17        2.47      1.62 o 
   8   9   6       21.89       24.15      2.02 o 
   9   9   6       21.30       24.57      2.47 o 
  10   9   6      112.54      119.31      4.15 o 
  -6  10   6       26.66       33.13      3.29 o 
  -5  10   6        0.99        4.55      2.41 o 
  -4  10   6        2.52        6.80      2.47 o 
  -3  10   6        0.88        2.39      2.33 o 
  -2  10   6       54.78       48.93      3.16 o 
  -1  10   6       62.14       62.64      3.40 o 
   0  10   6        2.24        1.02      1.82 o 
   1  10   6       16.42       18.32      2.70 o 
   2  10   6       53.59       55.65      3.90 o 
   3  10   6        2.61        1.82      1.80 o 
   4  10   6      141.88      130.83      5.20 o 
   5  10   6       19.29       19.69      2.73 o 
   6  10   6        2.15        0.04      1.90 o 
 -19   1   7       44.62       47.47      3.95 o 
 -18   1   7       13.38       11.65      2.23 o 
 -17   1   7       59.32       55.80      3.30 o 
 -16   1   7       35.99       28.57      2.67 o 
 -15   1   7        2.09        0.99      2.68 o 
 -14   1   7       48.94       46.46      3.04 o 
 -13   1   7       73.48       76.48      3.50 o 
 -12   1   7        0.01       -1.11      2.28 o 
 -11   1   7        1.78        0.21      1.33 o 
 -10   1   7       21.63       24.10      1.59 o 
  -9   1   7        7.19        6.83      1.21 o 
  -8   1   7      778.90      782.40      7.58 o 
  -7   1   7      982.74      948.22      8.58 o 
  -6   1   7     2264.34     2169.51     15.65 o 
  -5   1   7      207.09      200.04      2.92 o 
  -4   1   7        0.59       -0.38      0.75 o 
  -3   1   7       45.18       50.32      1.49 o 
  -2   1   7        0.50        1.71      0.72 o 
  -1   1   7      237.30      247.66      3.19 o 
   0   1   7      171.49      152.74      2.46 o 
   1   1   7        0.67        0.35      1.10 o 
   2   1   7       15.12       10.48      1.05 o 
   3   1   7      390.44      380.14      7.85 o 
   4   1   7       66.21       71.36      2.79 o 
   5   1   7      636.58      629.84      8.36 o 
   6   1   7      212.19      204.35      4.43 o 
   7   1   7        0.76        0.88      1.33 o 
   8   1   7     1315.06     1299.06     14.65 o 
   9   1   7       52.19       54.93      2.84 o 
  10   1   7      206.19      209.65      4.77 o 
  11   1   7      109.59      102.74      3.60 o 
  12   1   7       24.05       24.89      2.85 o 
  13   1   7      115.22      115.19      3.91 o 
  14   1   7        9.73       11.86      1.90 o 
  15   1   7      290.75      294.81      6.18 o 
  16   1   7      131.07      145.41      4.49 o 
  17   1   7       16.74       15.37      2.28 o 
  18   1   7       93.07      113.37      5.34 o 
  19   1   7       39.57       44.50      3.72 o 
 -19   2   7        0.57       -2.24      2.24 o 
 -18   2   7        2.68        2.18      2.57 o 
 -17   2   7        0.16        1.88      2.15 o 
 -16   2   7       55.79       56.59      4.84 o 
 -15   2   7        0.47       -0.98      2.00 o 
 -14   2   7       13.07        5.42      2.21 o 
 -13   2   7       41.42       43.99      5.50 o 
 -12   2   7        2.21        2.78      1.38 o 
 -11   2   7       47.18       52.71      2.39 o 
 -10   2   7       34.63       36.08      2.10 o 
  -9   2   7       35.96       31.77      2.02 o 
  -8   2   7       30.66       32.93      2.07 o 
  -7   2   7      423.61      419.37      5.44 o 
  -6   2   7        0.66        2.41      1.08 o 
  -5   2   7      139.59      139.83      4.09 o 
  -4   2   7      333.97      320.45      4.48 o 
  -3   2   7      202.94      192.95      3.57 o 
  -2   2   7       22.20       24.24      1.24 o 
  -1   2   7        4.49        5.48      0.85 o 
   0   2   7       11.91       12.52      0.97 o 
   1   2   7        0.69        0.64      0.88 o 
   2   2   7      106.12      102.59      3.03 o 
   3   2   7       22.30       16.94      1.60 o 
   4   2   7       76.29       77.71      3.08 o 
   5   2   7        4.97        5.66      1.63 o 
   6   2   7      185.52      193.14      4.29 o 
   7   2   7       86.78       83.90      3.08 o 
   8   2   7      402.50      396.69      6.52 o 
   9   2   7        8.50        6.20      1.55 o 
  10   2   7      343.06      354.16      6.25 o 
  11   2   7      105.47      107.63      3.67 o 
  12   2   7      123.17      135.40      4.06 o 
  13   2   7       35.36       33.52      2.53 o 
  14   2   7       29.31       33.39      3.21 o 
  15   2   7        0.11       -1.12      1.50 o 
  16   2   7        8.41       10.37      2.18 o 
  17   2   7        7.48       13.54      2.44 o 
  18   2   7        1.97        3.76      2.11 o 
 -18   3   7        6.19        2.97      2.38 o 
 -17   3   7       12.05       18.31      3.01 o 
 -16   3   7       18.26       14.72      2.76 o 
 -15   3   7       18.16       21.47      2.94 o 
 -14   3   7       15.95       19.42      2.05 o 
 -13   3   7        4.11        5.95      1.64 o 
 -12   3   7        9.07       12.32      1.92 o 
 -11   3   7        0.99        3.10      1.52 o 
 -10   3   7       40.70       43.90      2.52 o 
  -9   3   7       27.59       27.34      2.17 o 
  -8   3   7      119.43      111.32      3.30 o 
  -7   3   7        9.71        9.03      1.54 o 
  -6   3   7        1.06        1.24      1.34 o 
  -5   3   7      251.98      229.15      4.40 o 
  -4   3   7        1.85        1.79      1.06 o 
  -3   3   7       62.78       57.06      2.41 o 
  -2   3   7        0.04       -0.36      0.73 o 
  -1   3   7       76.63       95.70      2.34 o 
   0   3   7        0.17        2.62      0.80 o 
   1   3   7       21.25       30.83      1.46 o 
   2   3   7        3.02        3.03      0.96 o 
   3   3   7       23.56       10.09      1.39 o 
   4   3   7       41.23       47.70      3.17 o 
   5   3   7       14.48       10.65      1.52 o 
   6   3   7       39.39       37.95      2.76 o 
   7   3   7        7.84        7.04      1.50 o 
   8   3   7      635.27      643.55      8.84 o 
   9   3   7      101.97      105.48      4.14 o 
  10   3   7       27.36       24.29      2.15 o 
  11   3   7      127.10      126.17      3.94 o 
  12   3   7      127.92      129.39      4.06 o 
  13   3   7        1.98        1.39      1.57 o 
  14   3   7        2.08        2.68      1.86 o 
  15   3   7       37.01       36.49      3.22 o 
  16   3   7       88.43       86.58      4.56 o 
  17   3   7       11.34       14.54      2.52 o 
  18   3   7        0.01        0.03      2.01 o 
 -17   4   7        8.55        8.46      3.38 o 
 -16   4   7       72.44       84.33      6.20 o 
 -15   4   7       10.32       12.16      2.17 o 
 -14   4   7       23.99       26.15      2.46 o 
 -13   4   7       44.45       54.47      3.05 o 
 -12   4   7       24.03       24.75      2.39 o 
 -11   4   7        4.22        2.29      1.63 o 
 -10   4   7       80.04       80.17      3.21 o 
  -9   4   7       10.13        5.93      1.83 o 
  -8   4   7       20.01       18.32      2.00 o 
  -7   4   7      150.34      139.77      3.73 o 
  -6   4   7       17.45       22.51      1.96 o 
  -5   4   7       30.60       28.29      2.11 o 
  -4   4   7      184.23      180.47      4.01 o 
  -3   4   7        2.32        1.89      1.34 o 
  -2   4   7       41.83       43.98      2.12 o 
  -1   4   7      154.86      147.59      2.97 o 
   0   4   7       20.76       14.65      1.17 o 
   1   4   7       17.13        6.31      0.98 o 
   2   4   7       55.15       67.14      2.39 o 
   3   4   7      257.38      189.66      3.35 o 
   4   4   7        1.68        1.41      1.05 o 
   5   4   7        7.28        5.63      1.23 o 
   6   4   7        0.89        0.55      1.26 o 
   7   4   7       62.06       58.85      3.22 o 
   8   4   7      164.76      145.12      5.81 o 
   9   4   7       96.60       95.16      3.45 o 
  10   4   7      105.19       92.18      3.50 o 
  11   4   7       13.52       12.75      2.15 o 
  12   4   7        7.05        6.78      1.98 o 
  13   4   7        1.98        1.75      1.77 o 
  14   4   7       34.91       36.31      4.31 o 
  15   4   7        4.35        5.53      2.10 o 
  16   4   7       10.48       10.00      4.22 o 
  17   4   7       57.64       64.19      4.11 o 
 -16   5   7        4.60        4.00      2.24 o 
 -15   5   7       12.25        9.36      2.72 o 
 -14   5   7       46.08       54.45      3.46 o 
 -13   5   7      185.68      229.61      7.89 o 
 -12   5   7        8.20        9.43      2.68 o 
 -11   5   7       13.54       15.95      2.17 o 
 -10   5   7       71.00       75.00      3.41 o 
  -9   5   7        3.44        1.73      1.95 o 
  -8   5   7      131.66      126.78      3.80 o 
  -7   5   7       99.20      104.05      3.47 o 
  -6   5   7      105.44      105.30      3.66 o 
  -5   5   7      106.11      102.06      3.33 o 
  -4   5   7      239.70      240.71      4.75 o 
  -3   5   7       38.60       37.21      2.35 o 
  -2   5   7        0.04       -0.30      1.39 o 
  -1   5   7      193.35      195.05      3.81 o 
   0   5   7        0.67        2.08      1.55 o 
   1   5   7       57.50       73.49      3.05 o 
   2   5   7       28.88       28.19      2.25 o 
   3   5   7      289.93      267.44      5.27 o 
   4   5   7        4.38        5.70      1.55 o 
   5   5   7       69.27       58.76      2.45 o 
   6   5   7       28.87       32.09      1.96 o 
   7   5   7        0.85        1.38      1.87 o 
   8   5   7       13.43        9.55      1.68 o 
   9   5   7       70.31       63.62      3.51 o 
  10   5   7        7.82        9.74      2.03 o 
  11   5   7       31.68       26.61      2.61 o 
  12   5   7        0.00        0.89      1.68 o 
  13   5   7       21.04       22.96      2.61 o 
  14   5   7        0.00       -1.11      2.73 o 
  15   5   7       89.33       81.50      5.95 o 
  16   5   7        0.36        0.90      2.34 o 
 -15   6   7       34.70       41.00      3.17 o 
 -14   6   7       11.21        8.94      2.34 o 
 -13   6   7       68.71       82.19      3.85 o 
 -12   6   7       10.54       15.20      2.31 o 
 -11   6   7       46.57       54.25      3.30 o 
 -10   6   7        1.86        2.22      1.78 o 
  -9   6   7        0.82        2.39      1.74 o 
  -8   6   7        0.00        0.85      1.70 o 
  -7   6   7       55.46       58.87      3.08 o 
  -6   6   7        7.32        7.90      1.85 o 
  -5   6   7       66.32       72.06      3.16 o 
  -4   6   7       68.38       69.63      3.11 o 
  -3   6   7       10.86       10.81      1.77 o 
  -2   6   7       81.68       82.20      3.08 o 
  -1   6   7      206.29      200.89      4.00 o 
   0   6   7       30.68       31.85      2.29 o 
   1   6   7      203.91      186.93      4.57 o 
   2   6   7       10.44       11.76      1.99 o 
   3   6   7      102.00       72.82      3.27 o 
   4   6   7       80.42       81.20      4.31 o 
   5   6   7       11.45        7.16      1.72 o 
   6   6   7        3.91        2.52      1.73 o 
   7   6   7      114.95      113.95      6.61 o 
   8   6   7       55.21       59.76      3.68 o 
   9   6   7        2.45       -1.68      1.68 o 
  10   6   7      101.93      117.78      4.63 o 
  11   6   7       87.81       89.89      4.79 o 
  12   6   7       16.57       19.09      3.29 o 
  13   6   7      109.21      112.91      8.18 o 
  14   6   7       45.99       47.22      5.73 o 
  15   6   7       47.89       40.62      3.43 o 
 -13   7   7       72.70       88.24      4.14 o 
 -12   7   7       26.22       38.75      5.12 o 
 -11   7   7       23.86       30.52      2.80 o 
 -10   7   7        0.02        1.72      2.06 o 
  -9   7   7       74.38       73.88      5.45 o 
  -8   7   7        0.00        4.34      1.91 o 
  -7   7   7      171.11      173.49      5.16 o 
  -6   7   7       90.95       90.71      3.65 o 
  -5   7   7       27.79       29.89      3.83 o 
  -4   7   7       20.83       21.99      2.28 o 
  -3   7   7        2.37        1.79      1.70 o 
  -2   7   7       72.45       71.69      3.71 o 
  -1   7   7      259.59      259.61      5.33 o 
   0   7   7       19.25       19.46      2.48 o 
   1   7   7       32.57       34.67      3.03 o 
   2   7   7       23.58       18.39      2.47 o 
   3   7   7       14.46       14.26      2.00 o 
   4   7   7       32.55       29.06      2.36 o 
   5   7   7        2.73        2.62      1.64 o 
   6   7   7        2.28        3.64      2.48 o 
   7   7   7       42.90       46.23      5.07 o 
   8   7   7       25.33       24.07      3.28 o 
   9   7   7        2.32        0.82      1.72 o 
  10   7   7      142.18      147.22      6.34 o 
  11   7   7       58.60       51.69      3.68 o 
  12   7   7       11.16       12.18      2.44 o 
  13   7   7        0.44       -2.91      2.91 o 
 -11   8   7       45.71       41.27      3.27 o 
 -10   8   7        4.66        4.80      2.18 o 
  -9   8   7      212.69      212.49      5.45 o 
  -8   8   7       44.00       50.99      3.31 o 
  -7   8   7       30.30       33.64      2.84 o 
  -6   8   7       14.65       17.23      2.42 o 
  -5   8   7        0.27        1.46      1.94 o 
  -4   8   7       31.14       30.42      2.97 o 
  -3   8   7        2.18        2.16      1.90 o 
  -2   8   7       17.20       18.96      2.17 o 
  -1   8   7        1.45        0.09      1.58 o 
   0   8   7       13.10       18.83      2.70 o 
   1   8   7       60.83       68.05      3.95 o 
   2   8   7       71.63       71.85      5.45 o 
   3   8   7       78.14       86.00      5.17 o 
   4   8   7       84.88       86.04     10.28 o 
   5   8   7       61.67       52.27      2.89 o 
   6   8   7        4.67        3.93      1.68 o 
   7   8   7       91.86       87.33      3.42 o 
   8   8   7       26.02       29.49      3.09 o 
   9   8   7       42.16       41.52      2.99 o 
  10   8   7        4.63        7.32      2.56 o 
  -7   9   7       14.38       15.77      2.86 o 
  -6   9   7       17.06       17.26      2.76 o 
  -5   9   7       33.57       37.29      3.35 o 
  -4   9   7       14.55       21.62      2.82 o 
  -3   9   7        1.06        4.87      3.63 o 
  -2   9   7      126.87      137.82      4.39 o 
  -1   9   7       20.74       27.56      3.78 o 
   0   9   7      182.87      186.68      7.17 o 
   1   9   7        4.89        8.53      2.31 o 
   2   9   7       36.17       32.13      3.19 o 
   3   9   7       23.21       30.56      3.09 o 
   4   9   7       11.14        8.11      3.37 o 
   5   9   7        0.10       -1.94      1.94 o 
   6   9   7       29.61       31.47      3.13 o 
   7   9   7        0.01       -0.10      1.43 o 
 -17   0   8       14.73       15.27      6.62 o 
 -16   0   8       23.39       18.11      3.45 o 
 -15   0   8       16.28       12.12      3.17 o 
 -14   0   8       29.59       40.11      4.18 o 
 -13   0   8       16.06       23.34      3.45 o 
 -12   0   8       48.73       44.27      6.76 o 
 -11   0   8       38.06       38.20      3.78 o 
 -10   0   8       19.75       17.29      2.84 o 
  -9   0   8      445.89      444.24      9.85 o 
  -8   0   8       76.86       77.31      4.37 o 
  -7   0   8     1492.22     1496.03     20.39 o 
  -6   0   8       57.46       57.60      2.60 o 
  -5   0   8      311.18      314.04      5.57 o 
  -4   0   8     1147.41     1126.41     12.40 o 
  -3   0   8       72.85       70.59      2.74 o 
  -2   0   8      145.49      137.60      4.15 o 
  -1   0   8       18.09       22.14      2.06 o 
   0   0   8      112.07      118.54      3.76 o 
   1   0   8      648.88      594.68     11.53 o 
   2   0   8        3.72        9.29      2.54 o 
   3   0   8      815.40      778.52     14.02 o 
   4   0   8      140.65      136.03      5.25 o 
   5   0   8       37.90       33.10      3.28 o 
   6   0   8      297.70      300.39      8.05 o 
   7   0   8       28.47       28.85      5.35 o 
   8   0   8       87.75       89.85      4.77 o 
   9   0   8       61.39       57.91      4.37 o 
  10   0   8        0.14        2.13      2.08 o 
  11   0   8       68.08       72.15      4.88 o 
  12   0   8       43.07       50.40      4.28 o 
  13   0   8       19.43       18.58      3.28 o 
  14   0   8       31.53       33.25      7.89 o 
  15   0   8       48.02       53.99      4.68 o 
  16   0   8        0.09       -1.01      2.44 o 
  17   0   8      130.03      177.33      7.54 o 
 -17   1   8        1.00        2.98      2.43 o 
 -16   1   8        2.67        0.19      2.33 o 
 -15   1   8        2.23        5.35      2.38 o 
 -14   1   8       42.26       52.28      3.67 o 
 -13   1   8        6.16        9.05      2.31 o 
 -12   1   8        2.02        6.01      2.16 o 
 -11   1   8        0.99        4.18      2.53 o 
 -10   1   8       37.22       37.06      5.08 o 
  -9   1   8       14.35       16.62      1.67 o 
  -8   1   8       75.52       73.49      2.39 o 
  -7   1   8      196.08      192.92      3.57 o 
  -6   1   8      226.18      218.91      3.29 o 
  -5   1   8        5.17        5.80      0.96 o 
  -4   1   8       19.24       20.20      1.35 o 
  -3   1   8        0.04       -0.81      0.81 o 
  -2   1   8        3.37        3.52      0.93 o 
  -1   1   8      109.61       97.92      2.43 o 
   0   1   8       22.61       25.82      1.65 o 
   1   1   8       14.98       15.90      1.68 o 
   2   1   8        9.48        6.73      1.47 o 
   3   1   8       20.75       26.31      2.03 o 
   4   1   8       75.01       74.43      2.92 o 
   5   1   8       98.89       97.30      3.94 o 
   6   1   8       48.50       47.34      2.63 o 
   7   1   8        1.78        3.06      1.40 o 
   8   1   8        8.41        8.16      1.71 o 
   9   1   8       16.42       19.66      2.07 o 
  10   1   8       28.13       26.67      2.36 o 
  11   1   8       43.23       40.77      2.74 o 
  12   1   8      146.49      153.33      4.52 o 
  13   1   8        0.07       -0.06      1.91 o 
  14   1   8       16.54       15.65      2.27 o 
  15   1   8       33.71       33.58      4.68 o 
  16   1   8        0.03        1.20      1.76 o 
  17   1   8       10.09       12.50      2.35 o 
 -17   2   8        0.34       -0.19      2.44 o 
 -16   2   8       17.87       18.62      3.03 o 
 -15   2   8       11.80       16.25      4.76 o 
 -14   2   8        1.38        0.43      2.16 o 
 -13   2   8       17.29       24.21      2.92 o 
 -12   2   8       66.32       65.81      3.95 o 
 -11   2   8       70.44       72.97      3.32 o 
 -10   2   8        8.54        8.15      1.59 o 
  -9   2   8      310.65      303.62      4.95 o 
  -8   2   8      105.33      107.28      3.77 o 
  -7   2   8      488.42      476.50      6.28 o 
  -6   2   8      256.72      243.72      4.25 o 
  -5   2   8        3.61        3.63      1.15 o 
  -4   2   8        2.78        2.52      1.05 o 
  -3   2   8        9.21        8.69      1.07 o 
  -2   2   8        3.03        3.12      0.90 o 
  -1   2   8       30.42       30.92      1.48 o 
   0   2   8       61.76       65.22      2.42 o 
   1   2   8      149.69      122.65      3.74 o 
   2   2   8      190.02      195.30      4.34 o 
   3   2   8      476.62      408.08      6.49 o 
   4   2   8        4.94        6.65      1.47 o 
   5   2   8        0.00        0.03      1.22 o 
   6   2   8       11.42        9.64      1.65 o 
   7   2   8       25.47       23.89      2.14 o 
   8   2   8       33.34       34.78      2.64 o 
   9   2   8      105.90      107.86      3.74 o 
  10   2   8       30.75       39.19      3.29 o 
  11   2   8       45.05       39.99      2.77 o 
  12   2   8        2.11        1.78      1.67 o 
  13   2   8       59.26       60.74      3.38 o 
  14   2   8       60.16       67.61      3.58 o 
  15   2   8       13.35        9.38      2.09 o 
  16   2   8        0.39       -0.39      1.72 o 
 -16   3   8       11.32        7.90      2.65 o 
 -15   3   8        7.72       16.28      2.85 o 
 -14   3   8       37.81       53.00      5.03 o 
 -13   3   8       23.20       28.29      4.21 o 
 -12   3   8       12.96       15.53      2.28 o 
 -11   3   8       66.17       67.19      2.91 o 
 -10   3   8       95.04      106.56      3.57 o 
  -9   3   8       38.34       40.84      2.54 o 
  -8   3   8      234.88      230.88      4.79 o 
  -7   3   8      114.00      118.19      3.55 o 
  -6   3   8      806.56      809.05      9.92 o 
  -5   3   8        0.17        0.46      1.42 o 
  -4   3   8       33.72       32.94      2.02 o 
  -3   3   8        0.92        0.24      1.19 o 
  -2   3   8        6.86        7.87      1.31 o 
  -1   3   8        0.67        1.02      0.90 o 
   0   3   8        3.39        3.02      1.06 o 
   1   3   8        5.35        3.43      1.14 o 
   2   3   8       82.14       69.54      2.63 o 
   3   3   8       62.03       54.46      2.40 o 
   4   3   8        1.78        1.44      1.30 o 
   5   3   8       15.63       13.62      1.72 o 
   6   3   8      269.79      261.13      5.33 o 
   7   3   8       10.29       13.48      1.81 o 
   8   3   8      495.44      483.62      7.68 o 
   9   3   8       85.75       93.68      3.60 o 
  10   3   8       83.84       83.95      3.56 o 
  11   3   8        2.33        5.34      1.74 o 
  12   3   8       24.13       25.85      2.45 o 
  13   3   8       74.31       73.70      3.69 o 
  14   3   8        0.02       -1.62      1.62 o 
  15   3   8       20.36       15.89      2.59 o 
  16   3   8       38.98       42.82      3.62 o 
 -15   4   8       14.90       27.06      3.30 o 
 -14   4   8        0.27        4.32      2.50 o 
 -13   4   8       30.89       41.78      2.94 o 
 -12   4   8       19.68       27.88      2.54 o 
 -11   4   8        0.16        1.99      1.66 o 
 -10   4   8       14.79       20.98      2.24 o 
  -9   4   8      262.62      264.68      5.34 o 
  -8   4   8       38.43       41.44      2.81 o 
  -7   4   8      161.66      166.87      4.22 o 
  -6   4   8       70.01       78.60      3.26 o 
  -5   4   8       81.88       84.38      3.16 o 
  -4   4   8        4.14        3.78      1.52 o 
  -3   4   8       33.21       38.65      2.23 o 
  -2   4   8        5.65        3.76      1.33 o 
  -1   4   8        6.10        5.12      1.60 o 
   0   4   8       18.51       17.95      2.36 o 
   1   4   8      334.64      314.25      5.91 o 
   2   4   8      322.74      315.54      5.93 o 
   3   4   8      201.30      171.95      4.18 o 
   4   4   8       49.61       53.86      2.45 o 
   5   4   8        0.87        0.38      1.16 o 
   6   4   8        4.05        3.36      1.50 o 
   7   4   8       19.42       19.72      2.06 o 
   8   4   8      377.37      387.14      8.04 o 
   9   4   8       78.62       79.74      3.98 o 
  10   4   8      681.59      699.51     10.03 o 
  11   4   8        4.72        4.41      1.74 o 
  12   4   8        0.06        1.49      2.84 o 
  13   4   8       16.76       16.59      2.59 o 
  14   4   8       10.18       14.23      2.52 o 
  15   4   8        4.10        2.59      1.98 o 
 -14   5   8       27.32       39.18      3.12 o 
 -13   5   8       44.04       52.27      3.28 o 
 -12   5   8      129.96      140.24      4.38 o 
 -11   5   8       51.40       52.23      3.19 o 
 -10   5   8        8.63        7.75      2.04 o 
  -9   5   8       24.63       26.47      2.45 o 
  -8   5   8       65.50       66.68      3.30 o 
  -7   5   8       49.27       52.98      4.27 o 
  -6   5   8        2.59        3.77      1.74 o 
  -5   5   8        0.19        1.06      1.65 o 
  -4   5   8      109.65      104.82      3.44 o 
  -3   5   8       16.92       14.16      1.85 o 
  -2   5   8       52.51       44.48      2.66 o 
  -1   5   8        1.42        3.61      1.75 o 
   0   5   8       14.02       17.10      2.11 o 
   1   5   8       59.07       55.20      3.02 o 
   2   5   8       53.08       53.77      3.37 o 
   3   5   8        1.81        3.00      1.54 o 
   4   5   8        5.20        9.60      3.72 o 
   5   5   8       67.78       69.94      4.23 o 
   6   5   8       89.45       78.79      4.47 o 
   7   5   8       54.77       49.91      3.41 o 
   8   5   8       92.86       94.33      3.48 o 
   9   5   8       44.51       43.49      2.81 o 
  10   5   8       36.63       47.10      3.36 o 
  11   5   8        0.00        0.63      1.73 o 
  12   5   8       21.45       21.07      3.27 o 
  13   5   8       23.84       23.67      2.85 o 
  14   5   8        0.72        1.66      1.94 o 
 -12   6   8       71.66       84.41      4.00 o 
 -11   6   8        0.80       -0.82      2.00 o 
 -10   6   8       22.71       26.21      2.66 o 
  -9   6   8        1.94        1.52      2.89 o 
  -8   6   8       15.80       13.50      2.20 o 
  -7   6   8        0.78        2.24      1.79 o 
  -6   6   8       92.45       97.63      3.62 o 
  -5   6   8       68.07       67.64      3.59 o 
  -4   6   8      156.92      171.31      4.42 o 
  -3   6   8        1.84        4.52      1.57 o 
  -2   6   8       80.98       80.66      4.31 o 
  -1   6   8       60.33       64.59      4.40 o 
   0   6   8        5.91        6.80      2.91 o 
   1   6   8        0.81        0.08      2.34 o 
   2   6   8       18.25       18.92      2.25 o 
   3   6   8       70.44       69.72      3.47 o 
   4   6   8        4.35        3.85      1.70 o 
   5   6   8        8.61        3.26      1.86 o 
   6   6   8        2.22       -0.38      1.97 o 
   7   6   8       44.19       43.59      3.46 o 
   8   6   8      278.11      279.38      7.04 o 
   9   6   8        7.82        8.17      2.28 o 
  10   6   8      136.79      157.55      5.56 o 
  11   6   8        0.11       -0.34      1.94 o 
  12   6   8       54.59       67.03      5.45 o 
 -10   7   8        1.55        1.46      2.05 o 
  -9   7   8        1.51        4.53      2.81 o 
  -8   7   8       39.50       42.06      3.09 o 
  -7   7   8       23.17       26.09      2.65 o 
  -6   7   8       19.75       17.00      2.32 o 
  -5   7   8       42.24       51.69      3.16 o 
  -4   7   8      149.96      166.68      4.63 o 
  -3   7   8       16.22       19.59      2.69 o 
  -2   7   8      117.09      119.87      4.76 o 
  -1   7   8        1.82        3.98      1.98 o 
   0   7   8      150.33      150.79      5.20 o 
   1   7   8        0.30        0.19      1.90 o 
   2   7   8       52.74       46.65      3.96 o 
   3   7   8        2.08        2.66      1.72 o 
   4   7   8        2.25        1.63      1.71 o 
   5   7   8        8.59       12.79      2.14 o 
   6   7   8        9.98       15.89      2.65 o 
   7   7   8        9.95       13.11      2.54 o 
   8   7   8       58.28       56.79      3.94 o 
   9   7   8       32.40       41.28      3.51 o 
  10   7   8       18.52       25.78      3.08 o 
  -7   8   8       53.41       46.84      4.02 o 
  -6   8   8       42.59       41.27      3.10 o 
  -5   8   8       22.91       28.97      3.08 o 
  -4   8   8      144.03      160.08      5.33 o 
  -3   8   8       27.21       31.58      3.51 o 
  -2   8   8        1.52        1.51      3.63 o 
  -1   8   8       64.11       56.93      5.05 o 
   0   8   8       25.87       31.71      3.24 o 
   1   8   8        0.45        0.14      1.94 o 
   2   8   8       13.31       10.62      2.52 o 
   3   8   8        0.69        4.13      2.09 o 
   4   8   8       31.96       42.93      4.16 o 
   5   8   8        1.44       -0.23      2.14 o 
   6   8   8       44.69       48.15      3.73 o 
 -14   1   9      158.44      169.09      5.84 o 
 -13   1   9       17.14       23.34      3.09 o 
 -12   1   9       13.67       13.18      2.65 o 
 -11   1   9        5.78        5.35      2.22 o 
 -10   1   9       13.97       12.96      2.43 o 
  -9   1   9       35.34       39.00      3.48 o 
  -8   1   9        4.53        2.83      1.94 o 
  -7   1   9        4.51        7.46      1.48 o 
  -6   1   9       55.19       61.80      2.40 o 
  -5   1   9       30.07       31.52      1.81 o 
  -4   1   9        1.84        1.55      0.99 o 
  -3   1   9       81.78       82.55      2.46 o 
  -2   1   9       24.66       25.69      1.86 o 
  -1   1   9      142.89      141.53      3.47 o 
   0   1   9        7.71        7.06      1.38 o 
   1   1   9      160.75      145.28      3.97 o 
   2   1   9       66.94       65.67      3.10 o 
   3   1   9        6.53        3.38      1.55 o 
   4   1   9       88.03       86.82      3.60 o 
   5   1   9        2.91        1.99      1.47 o 
   6   1   9       80.92       76.00      3.40 o 
   7   1   9      229.91      244.96      5.47 o 
   8   1   9       37.47       44.23      2.88 o 
   9   1   9       13.67       17.20      2.20 o 
  10   1   9        4.16        6.32      1.85 o 
  11   1   9       89.56      102.92      4.05 o 
  12   1   9        0.63       -1.16      1.62 o 
  13   1   9        1.90        1.50      1.99 o 
  14   1   9        7.41        9.33      3.32 o 
 -14   2   9       60.43       81.68      4.85 o 
 -13   2   9        7.62        6.61      2.54 o 
 -12   2   9        0.13        1.02      2.10 o 
 -11   2   9        1.61       -1.95      1.95 o 
 -10   2   9       14.33       13.12      2.52 o 
  -9   2   9       42.60       43.62      2.46 o 
  -8   2   9       17.10       19.89      2.93 o 
  -7   2   9       78.64       79.00      2.91 o 
  -6   2   9       25.88       29.49      1.91 o 
  -5   2   9      274.84      271.48      4.34 o 
  -4   2   9      170.14      165.40      3.68 o 
  -3   2   9        1.09        3.96      1.61 o 
  -2   2   9       17.49       14.21      1.42 o 
  -1   2   9       19.74       22.01      1.78 o 
   0   2   9       18.09       17.92      1.68 o 
   1   2   9       15.33       14.80      1.68 o 
   2   2   9       73.23       62.26      2.98 o 
   3   2   9       49.69       56.97      2.92 o 
   4   2   9       54.70       55.77      2.92 o 
   5   2   9       37.56       33.65      2.49 o 
   6   2   9        0.07       -1.34      1.34 o 
   7   2   9        3.86        5.02      1.79 o 
   8   2   9       88.18       92.91      3.70 o 
   9   2   9        9.13       15.27      2.05 o 
  10   2   9       85.95       99.16      5.16 o 
  11   2   9        0.30        1.02      1.64 o 
  12   2   9        1.50        0.93      1.80 o 
  13   2   9        4.15        1.69      1.78 o 
  14   2   9        1.93        2.93      2.20 o 
 -13   3   9       22.50       23.23      3.24 o 
 -12   3   9      160.45      155.78      5.51 o 
 -11   3   9        0.55        0.67      2.16 o 
 -10   3   9        9.86        8.31      1.81 o 
  -9   3   9       75.43       74.99      3.16 o 
  -8   3   9       66.94       74.20      3.01 o 
  -7   3   9      431.84      440.85      7.04 o 
  -6   3   9       92.52       88.39      3.03 o 
  -5   3   9       27.13       28.44      2.06 o 
  -4   3   9       30.61       33.17      3.01 o 
  -3   3   9      132.70      139.03      4.71 o 
  -2   3   9      232.82      211.60      5.89 o 
  -1   3   9       11.39        9.96      2.11 o 
   0   3   9       21.52       21.33      2.49 o 
   1   3   9       25.52       25.90      2.65 o 
   2   3   9        1.79        3.28      1.39 o 
   3   3   9        9.08        9.66      1.48 o 
   4   3   9       29.99       29.37      2.16 o 
   5   3   9      116.23      113.79      3.82 o 
   6   3   9       34.64       44.09      2.81 o 
   7   3   9      147.52      157.80      5.19 o 
   8   3   9      144.40      148.64      4.96 o 
   9   3   9      175.57      186.48      5.00 o 
  10   3   9      100.88      110.58      4.16 o 
  11   3   9        2.75        2.16      1.76 o 
  12   3   9      190.53      192.23      5.29 o 
  13   3   9       11.70       11.65      3.98 o 
 -12   4   9        8.39        7.05      3.01 o 
 -11   4   9       41.87       52.71      3.79 o 
 -10   4   9        2.24        1.43      1.81 o 
  -9   4   9      177.38      163.68      4.47 o 
  -8   4   9       57.61       64.79      3.30 o 
  -7   4   9       49.32       49.91      2.95 o 
  -6   4   9        4.18        9.50      2.11 o 
  -5   4   9        9.72       15.76      1.83 o 
  -4   4   9       49.99       55.54      6.45 o 
  -3   4   9       23.47       31.22      3.13 o 
  -2   4   9        4.88        8.34      2.28 o 
  -1   4   9        3.58        1.38      1.81 o 
   0   4   9       12.77        9.39      2.28 o 
   1   4   9       14.05        8.07      2.11 o 
   2   4   9        0.23       -1.66      1.66 o 
   3   4   9       28.37       23.94      2.60 o 
   4   4   9       21.24       21.12      2.63 o 
   5   4   9       50.89       53.31      3.73 o 
   6   4   9       84.99       96.29      4.49 o 
   7   4   9       63.09       64.77      3.38 o 
   8   4   9        4.97        3.24      1.74 o 
   9   4   9        8.61        9.39      1.95 o 
  10   4   9        6.08       11.65      2.05 o 
  11   4   9       40.11       49.00      3.22 o 
  12   4   9       45.05       46.43      3.22 o 
 -11   5   9       35.51       34.52      3.17 o 
 -10   5   9       24.47       19.38      2.56 o 
  -9   5   9       70.25       67.30      3.52 o 
  -8   5   9      181.75      187.29      4.81 o 
  -7   5   9      440.31      438.39      7.38 o 
  -6   5   9      391.10      387.31      6.78 o 
  -5   5   9       39.43       49.52      3.05 o 
  -4   5   9       63.57       76.54      4.28 o 
  -3   5   9       11.06       10.03      2.37 o 
  -2   5   9        1.64        2.93      2.01 o 
  -1   5   9       17.97       22.49      3.58 o 
   0   5   9        7.18        5.74      2.15 o 
   1   5   9        4.51        4.03      1.74 o 
   2   5   9        0.68        3.98      1.99 o 
   3   5   9       13.06       10.57      2.33 o 
   4   5   9       36.86       48.26      3.81 o 
   5   5   9        2.80        1.37      1.89 o 
   6   5   9      246.25      245.65      7.56 o 
   7   5   9      203.58      198.26      6.16 o 
   8   5   9      374.32      361.83      8.39 o 
   9   5   9      342.64      353.47      8.33 o 
  10   5   9      215.90      228.65      6.71 o 
  -8   6   9       35.20       32.90      2.89 o 
  -7   6   9        6.87        8.47      2.13 o 
  -6   6   9       15.45       19.65      2.42 o 
  -5   6   9       18.24       21.25      2.94 o 
  -4   6   9      126.85      141.87      5.25 o 
  -3   6   9        0.15       -1.06      1.98 o 
  -2   6   9       23.27       31.26      3.19 o 
  -1   6   9        5.98        8.73      2.33 o 
   0   6   9        0.98        1.90      2.06 o 
   1   6   9       23.53       14.76      3.61 o 
   2   6   9       22.52       25.43      2.60 o 
   3   6   9        0.91        1.13      2.00 o 
   4   6   9       84.31       90.97      5.38 o 
   5   6   9       55.26       63.44      4.11 o 
   6   6   9       69.73       69.60      4.38 o 
   7   6   9       35.52       37.89      3.41 o 
   8   6   9       94.29       89.95      4.99 o 
  -5   7   9        5.84       11.18      2.59 o 
  -4   7   9       33.60       26.69      3.24 o 
  -3   7   9        1.08        2.07      2.27 o 
  -2   7   9        2.22        2.82      2.28 o 
  -1   7   9        2.45        2.10      3.02 o 
   0   7   9        2.45        5.17      2.70 o 
   1   7   9       48.33       48.51      3.90 o 
   2   7   9        3.81        2.55      2.15 o 
   3   7   9       17.74       22.34      3.02 o 
   4   7   9        5.87        9.52      2.47 o 
 -11   0  10       14.63       17.46      5.07 o 
 -10   0  10       62.34       70.98      7.61 o 
  -9   0  10        5.05       11.55      4.23 o 
  -8   0  10       60.55       66.48      7.04 o 
  -7   0  10        3.92        3.51      2.23 o 
  -6   0  10       43.14       51.55      4.28 o 
  -5   0  10      250.13      236.04     10.70 o 
  -4   0  10       69.76       64.07      4.48 o 
  -3   0  10       11.49       11.34      2.37 o 
  -2   0  10       49.77       50.04      3.36 o 
  -1   0  10       17.63       17.29      2.27 o 
   0   0  10       45.97       34.68      3.57 o 
   1   0  10       85.91      102.01      5.25 o 
   2   0  10      216.20      205.44      7.05 o 
   3   0  10       26.88       37.98      6.90 o 
   4   0  10      144.18      144.07      6.25 o 
   5   0  10        1.63        1.54      2.28 o 
   6   0  10       65.74       80.03      5.47 o 
   7   0  10      195.36      197.71     14.37 o 
   8   0  10      132.94      138.67      6.45 o 
   9   0  10        7.51       11.35      5.49 o 
  10   0  10      352.03      407.28     25.07 o 
  11   0  10       23.16       25.29      4.08 o 
 -11   1  10       10.56        9.55      2.57 o 
 -10   1  10       15.82       18.45      2.85 o 
  -9   1  10        0.22       -1.63      1.63 o 
  -8   1  10       46.24       46.26      2.99 o 
  -7   1  10       45.62       46.24      2.97 o 
  -6   1  10        3.43        1.67      1.84 o 
  -5   1  10       29.41       34.22      8.73 o 
  -4   1  10        1.63        4.79      2.16 o 
  -3   1  10       17.07       17.15      3.84 o 
  -2   1  10       54.50       52.86      2.58 o 
  -1   1  10       88.31       85.99      3.07 o 
   0   1  10       15.00       12.61      1.74 o 
   1   1  10       46.22       40.23      2.41 o 
   2   1  10       32.25       37.65      2.67 o 
   3   1  10       17.29       15.59      2.04 o 
   4   1  10       80.12       76.59      3.62 o 
   5   1  10        1.62        1.58      1.60 o 
   6   1  10       94.96       99.34      3.88 o 
   7   1  10        6.13        4.18      1.81 o 
   8   1  10        1.16        0.06      1.71 o 
   9   1  10        7.49       14.00      2.93 o 
  10   1  10       20.28       23.57      3.16 o 
 -10   2  10        1.46        5.17      2.40 o 
  -9   2  10        1.54        4.41      1.96 o 
  -8   2  10      121.94      128.81      4.27 o 
  -7   2  10       19.08       19.73      2.04 o 
  -6   2  10       19.27       12.90      2.34 o 
  -5   2  10        2.50        0.64      2.74 o 
  -4   2  10        3.23        5.72      2.37 o 
  -3   2  10       96.38      102.20      5.45 o 
  -2   2  10        0.79       -1.97      1.97 o 
  -1   2  10       10.77        8.92      3.16 o 
   0   2  10        7.62        7.24      2.10 o 
   1   2  10       24.96       23.87      2.08 o 
   2   2  10      241.22      234.73      4.79 o 
   3   2  10       17.92       21.19      2.01 o 
   4   2  10        9.66       13.23      2.04 o 
   5   2  10        0.20        1.24      1.57 o 
   6   2  10        4.09        6.38      1.89 o 
   7   2  10        0.05        0.99      1.71 o 
   8   2  10        4.89        7.61      2.00 o 
   9   2  10        3.13        4.74      1.95 o 
  10   2  10      161.56      185.38      5.31 o 
  -9   3  10        1.32        1.74      2.33 o 
  -8   3  10       23.15       23.04      2.03 o 
  -7   3  10       38.83       42.12      2.68 o 
  -6   3  10       82.45       93.20      3.78 o 
  -5   3  10      102.32      118.38      4.02 o 
  -4   3  10       22.64       27.75      3.48 o 
  -3   3  10        8.79        9.41      3.38 o 
  -2   3  10        1.49       -1.76      4.37 o 
  -1   3  10        6.66        5.80      2.82 o 
   0   3  10        0.33       -0.61      1.84 o 
   1   3  10       70.53       69.45      4.11 o 
   2   3  10       41.26       44.04      3.41 o 
   3   3  10        7.00        8.29      2.21 o 
   4   3  10       19.00       20.53      2.70 o 
   5   3  10        1.13        0.09      1.84 o 
   6   3  10       90.34       96.36      3.92 o 
   7   3  10        1.50        2.51      1.71 o 
   8   3  10       25.42       34.55      2.81 o 
   9   3  10      175.23      196.88      5.42 o 
  -8   4  10       16.90       14.96      2.04 o 
  -7   4  10      194.35      186.04      5.80 o 
  -6   4  10        1.30       -0.55      3.25 o 
  -5   4  10       92.44       94.87      4.70 o 
  -4   4  10       74.64       88.62      4.76 o 
  -3   4  10        9.85       12.27      2.49 o 
  -2   4  10        4.04        0.75      2.28 o 
  -1   4  10        0.09        0.64      2.28 o 
   0   4  10        6.60        6.90      2.59 o 
   1   4  10        4.98        0.69      1.94 o 
   2   4  10        2.00        3.46      2.10 o 
   3   4  10       92.91      110.65      7.85 o 
   4   4  10        1.36       -0.27      1.99 o 
   5   4  10        8.21        8.41      2.73 o 
   6   4  10       31.99       28.61      3.22 o 
   7   4  10       29.75       40.82      3.63 o 
  -5   5  10       12.39        5.35      2.34 o 
  -4   5  10        9.72        7.43      2.36 o 
  -3   5  10        5.25        9.68      2.53 o 
  -2   5  10       23.42       23.70      3.01 o 
  -1   5  10        0.40       -0.42      2.15 o 
   0   5  10        3.15        5.11      2.68 o 
   1   5  10       66.88       63.82      5.08 o 
   2   5  10        0.01       -0.26      2.03 o 
   3   5  10       39.91       46.97      3.73 o 
   4   5  10        7.20        8.08      2.48 o 
   5   5  10       13.25       17.55      2.73 o 
  -4   1  11       19.93       29.01      5.35 o 
  -3   1  11        0.48        1.34      2.37 o 
  -2   1  11       15.01       20.92      4.23 o 
  -1   1  11       32.20       30.23      3.65 o 
   0   1  11       98.22      102.93      3.92 o 
   1   1  11       49.23       50.63      2.83 o 
   2   1  11        0.93        0.44      1.45 o 
   3   1  11        4.49        8.15      2.00 o 
   4   1  11       26.85       25.71      2.55 o 
  -2   2  11        7.99       12.11      3.08 o 
  -1   2  11       14.60       20.28      3.37 o 
   0   2  11       35.67       34.26      3.24 o 
   1   2  11        4.37        4.05      2.10 o 
   2   2  11        8.19        6.03      2.27 o 
                                                 
